# Supplementary material for: Allosteric Regulation of Glycogen Phosphorylase by Order/Disorder Transition of the 250′ and 280s Loops
Source: Biochemistry. 2023 Mar 29;62(8):1360–8. doi: 10.1021/acs.biochem.2c00671 (PMC10116597; doi:10.1021/acs.biochem.2c00671)
Supplement: Supplementary file 1 — bi2c00671_si_001.xlsx [file bi2c00671_si_001.xlsx]

## Sheet: HDX Summary Table (Table S1)
Data Set	GlyPa'; 'GlyPb'; 'GlyPb:G6P'
HDX reaction details	40 mM TRIS hydrochloride and 1 mM TCEP, pHread = 6.60, 23 °C
HDX time course (s)	0.05, 0.15, 0.25, 0.35, 0.5, 1, 5, 30, 300
HDX control samples	Maximally-labeled control
Back-exchange (mean / IQR)	51% / 15%
# of Peptides	273
Sequence coverage	0.949
Average peptide length / Redundancy	10.4 / 4.04
Replicates (biological or technical)	3 (technical)
Repeatability	0.09 (average standard deviation)
Significant differences in HDX (delta HDX > X D)	0.246 D (99% CI)

## Sheet: Table S2
Protein state	Start	End	Sequence	MHP (Da)	Retention time (min)	HDX time (ms)	Uptake (D)	Uptake SD (D)	Standard error	Upper CI	Lower CI
GlyPa	23	37	NVTELKKNFNRHLHF	1898.15	5.38343	0	0	0	0	0	0
GlyPa	23	37	NVTELKKNFNRHLHF	1898.51	5.31019	50	0.355276	0.21282	0.122872	0.494318	0.216234
GlyPa	23	37	NVTELKKNFNRHLHF	1898.66	5.30008	150	0.505705	0.194105	0.112067	0.63252	0.37889
GlyPa	23	37	NVTELKKNFNRHLHF	1898.54	5.28341	250	0.382668	0.214548	0.123869	0.522839	0.242497
GlyPa	23	37	NVTELKKNFNRHLHF	1898.58	5.28398	350	0.425687	0.231905	0.13389	0.577198	0.274176
GlyPa	23	37	NVTELKKNFNRHLHF	1898.59	5.28249	500	0.433043	0.22217	0.12827	0.578194	0.287892
GlyPa	23	37	NVTELKKNFNRHLHF	1898.61	5.32354	1000	0.455103	0.215624	0.124491	0.595977	0.314229
GlyPa	23	37	NVTELKKNFNRHLHF	1898.85	5.28412	5000	0.69288	0.224897	0.129844	0.839813	0.545947
GlyPa	23	37	NVTELKKNFNRHLHF	1899.2	5.2949	30000	1.0493	0.225783	0.130356	1.19682	0.901793
GlyPa	23	37	NVTELKKNFNRHLHF	1899.89	5.27584	300000	1.73684	0.203218	0.117328	1.86961	1.60407
GlyP	23	37	NVTELKKNFNRHLHF	1898.15	5.38343	0	0	0	0	0	0
GlyP	23	37	NVTELKKNFNRHLHF	1898.49	5.30102	50	0.332584	0.237849	0.137322	0.487979	0.177189
GlyP	23	37	NVTELKKNFNRHLHF	1898.68	5.29737	150	0.524252	0.19357	0.111758	0.650718	0.397786
GlyP	23	37	NVTELKKNFNRHLHF	1898.5	5.28671	250	0.342818	0.202713	0.117036	0.475257	0.210379
GlyP	23	37	NVTELKKNFNRHLHF	1898.51	5.28122	350	0.355098	0.226208	0.130601	0.502887	0.207309
GlyP	23	37	NVTELKKNFNRHLHF	1898.5	5.2989	500	0.344468	0.210252	0.121389	0.481833	0.207103
GlyP	23	37	NVTELKKNFNRHLHF	1898.52	5.27934	1000	0.362475	0.211964	0.122377	0.500958	0.223992
GlyP	23	37	NVTELKKNFNRHLHF	1898.66	5.2818	5000	0.507115	0.203582	0.117538	0.640122	0.374108
GlyP	23	37	NVTELKKNFNRHLHF	1899.17	5.30249	30000	1.0186	0.209516	0.120964	1.15549	0.881721
GlyP	23	37	NVTELKKNFNRHLHF	1899.65	5.28902	300000	1.4963	0.202006	0.116628	1.62828	1.36433
GlyP-G6P	23	37	NVTELKKNFNRHLHF	1898.15	5.38343	0	0	0	0	0	0
GlyP-G6P	23	37	NVTELKKNFNRHLHF	1898.41	5.28577	50	0.254781	0.20898	0.120655	0.391315	0.118247
GlyP-G6P	23	37	NVTELKKNFNRHLHF	1898.53	5.29095	150	0.38058	0.230321	0.132976	0.531056	0.230104
GlyP-G6P	23	37	NVTELKKNFNRHLHF	1898.43	5.2866	250	0.27409	0.192757	0.111288	0.400025	0.148155
GlyP-G6P	23	37	NVTELKKNFNRHLHF	1898.45	5.27747	350	0.292543	0.206632	0.119299	0.427543	0.157543
GlyP-G6P	23	37	NVTELKKNFNRHLHF	1898.49	5.29613	500	0.332122	0.216055	0.124739	0.473278	0.190966
GlyP-G6P	23	37	NVTELKKNFNRHLHF	1898.51	5.28028	1000	0.351728	0.217084	0.125334	0.493556	0.2099
GlyP-G6P	23	37	NVTELKKNFNRHLHF	1898.56	5.29616	5000	0.405144	0.217999	0.125862	0.54757	0.262718
GlyP-G6P	23	37	NVTELKKNFNRHLHF	1898.88	5.29049	30000	0.726733	0.210762	0.121683	0.864431	0.589035
GlyP-G6P	23	37	NVTELKKNFNRHLHF	1899.57	5.36094	300000	1.41973	0.236653	0.136632	1.57434	1.26511
GlyPa	25	37	TELKKNFNRHLHF	1684.96	4.8194	0	0	0	0	0	0
GlyPa	25	37	TELKKNFNRHLHF	1685.15	4.78551	50	0.194074	0.037063	0.0213983	0.218288	0.16986
GlyPa	25	37	TELKKNFNRHLHF	1685.22	4.79717	150	0.260521	0.042672	0.0246367	0.2884	0.232642
GlyPa	25	37	TELKKNFNRHLHF	1685.14	4.76862	250	0.182802	0.025605	0.0147831	0.199531	0.166073
GlyPa	25	37	TELKKNFNRHLHF	1685.16	4.75527	350	0.203155	0.025393	0.0146607	0.219745	0.186565
GlyPa	25	37	TELKKNFNRHLHF	1685.17	4.75773	500	0.210099	0.025795	0.0148928	0.226952	0.193246
GlyPa	25	37	TELKKNFNRHLHF	1685.16	4.79044	1000	0.200406	0.039523	0.0228186	0.226228	0.174584
GlyPa	25	37	TELKKNFNRHLHF	1685.16	4.76553	5000	0.19878	0.038385	0.0221616	0.223858	0.173702
GlyPa	25	37	TELKKNFNRHLHF	1685.21	4.75751	30000	0.253596	0.021123	0.0121954	0.267396	0.239796
GlyPa	25	37	TELKKNFNRHLHF	1685.4	4.75598	300000	0.443375	0.020189	0.0116561	0.456565	0.430185
GlyP	25	37	TELKKNFNRHLHF	1684.96	4.8194	0	0	0	0	0	0
GlyP	25	37	TELKKNFNRHLHF	1685.12	4.77418	50	0.162252	0.044162	0.0254969	0.191105	0.133399
GlyP	25	37	TELKKNFNRHLHF	1685.26	4.80158	150	0.300315	0.101781	0.0587633	0.366812	0.233818
GlyP	25	37	TELKKNFNRHLHF	1685.12	4.77823	250	0.158759	0.025243	0.0145741	0.175251	0.142267
GlyP	25	37	TELKKNFNRHLHF	1685.12	4.76586	350	0.167693	0.027662	0.0159707	0.185766	0.14962
GlyP	25	37	TELKKNFNRHLHF	1685.16	4.76953	500	0.205429	0.018752	0.0108265	0.21768	0.193178
GlyP	25	37	TELKKNFNRHLHF	1685.13	4.76359	1000	0.169475	0.031089	0.0179492	0.189786	0.149164
GlyP	25	37	TELKKNFNRHLHF	1685.16	4.76815	5000	0.207798	0.018974	0.0109546	0.220194	0.195402
GlyP	25	37	TELKKNFNRHLHF	1685.14	4.76255	30000	0.184751	0.029113	0.0168084	0.203771	0.165731
GlyP	25	37	TELKKNFNRHLHF	1685.25	4.76983	300000	0.297179	0.027276	0.0157478	0.314999	0.279359
GlyP-G6P	25	37	TELKKNFNRHLHF	1684.93	4.82286	0	0	0	0	0	0
GlyP-G6P	25	37	TELKKNFNRHLHF	1685.07	4.77426	50	0.138962	0.084051	0.0485269	0.193875	0.0840487
GlyP-G6P	25	37	TELKKNFNRHLHF	1685.12	4.79268	150	0.192867	0.119169	0.0688023	0.270724	0.11501
GlyP-G6P	25	37	TELKKNFNRHLHF	1685.08	4.76149	250	0.152841	0.066611	0.0384579	0.19636	0.109322
GlyP-G6P	25	37	TELKKNFNRHLHF	1685.1	4.75575	350	0.167783	0.071339	0.0411876	0.214391	0.121175
GlyP-G6P	25	37	TELKKNFNRHLHF	1685.1	4.75854	500	0.168419	0.075701	0.043706	0.217877	0.118961
GlyP-G6P	25	37	TELKKNFNRHLHF	1685.1	4.75942	1000	0.173186	0.06886	0.0397563	0.218175	0.128197
GlyP-G6P	25	37	TELKKNFNRHLHF	1685.09	4.76492	5000	0.158264	0.06866	0.0396409	0.203122	0.113406
GlyP-G6P	25	37	TELKKNFNRHLHF	1685.12	4.76105	30000	0.190047	0.073562	0.042471	0.238108	0.141986
GlyP-G6P	25	37	TELKKNFNRHLHF	1685.15	4.76674	300000	0.218493	0.057723	0.0333264	0.256205	0.180781
GlyPa	25	39	TELKKNFNRHLHFTL	1899	5.82855	0	0	0	0	0	0
GlyPa	25	39	TELKKNFNRHLHFTL	1899.2	5.81129	50	0.205709	0.074378	0.0429422	0.254303	0.157115
GlyPa	25	39	TELKKNFNRHLHFTL	1899.38	5.81682	150	0.380172	0.023548	0.0135954	0.395557	0.364787
GlyPa	25	39	TELKKNFNRHLHFTL	1899.29	5.79356	250	0.292159	0.074593	0.0430663	0.340893	0.243425
GlyPa	25	39	TELKKNFNRHLHFTL	1899.28	5.78816	350	0.284089	0.041205	0.0237897	0.31101	0.257168
GlyPa	25	39	TELKKNFNRHLHFTL	1899.23	5.7898	500	0.236557	0.052409	0.0302584	0.270798	0.202316
GlyPa	25	39	TELKKNFNRHLHFTL	1899.21	5.79181	1000	0.21712	3.21555e-13	1.8565e-13	0.21712	0.21712
GlyPa	25	39	TELKKNFNRHLHFTL	1899.35	5.79428	5000	0.353339	0.084095	0.0485523	0.408281	0.298397
GlyPa	25	39	TELKKNFNRHLHFTL	1899.57	5.78095	30000	0.574164	0.027383	0.0158096	0.592054	0.556274
GlyPa	25	39	TELKKNFNRHLHFTL	1899.83	5.78411	300000	0.831446	2.27374e-13	1.31274e-13	0.831446	0.831446
GlyP	25	39	TELKKNFNRHLHFTL	1899	5.82855	0	0	0	0	0	0
GlyP	25	39	TELKKNFNRHLHFTL	1899.24	5.7053	50	0.243329	0.116727	0.0673924	0.319591	0.167067
GlyP	25	39	TELKKNFNRHLHFTL	1899.3	5.80979	150	0.302306	3.21555e-13	1.8565e-13	0.302306	0.302306
GlyP	25	39	TELKKNFNRHLHFTL	1899.21	5.8013	250	0.214893	0.040915	0.0236223	0.241624	0.188162
GlyP	25	39	TELKKNFNRHLHFTL	1899.23	5.79406	350	0.230046	0.01554	0.00897202	0.240199	0.219893
GlyP	25	39	TELKKNFNRHLHFTL	1899.23	5.79606	500	0.232175	0.038432	0.0221887	0.257284	0.207066
GlyP	25	39	TELKKNFNRHLHFTL	1899.25	5.79456	1000	0.253722	2.27374e-13	1.31274e-13	0.253722	0.253722
GlyP	25	39	TELKKNFNRHLHFTL	1899.36	5.79448	5000	0.366925	0.027746	0.0160192	0.385052	0.348798
GlyP	25	39	TELKKNFNRHLHFTL	1899.58	5.78516	30000	0.589441	2.27374e-13	1.31274e-13	0.589441	0.589441
GlyP	25	39	TELKKNFNRHLHFTL	1899.72	5.7872	300000	0.724479	0.004599	0.00265523	0.727484	0.721474
GlyP-G6P	25	39	TELKKNFNRHLHFTL	1899	5.82855	0	0	0	0	0	0
GlyP-G6P	25	39	TELKKNFNRHLHFTL	1899.26	5.58994	50	0.260442	0.060564	0.0349666	0.30001	0.220874
GlyP-G6P	25	39	TELKKNFNRHLHFTL	1899.37	5.47505	150	0.372224	0.001795	0.00103634	0.373397	0.371051
GlyP-G6P	25	39	TELKKNFNRHLHFTL	1899.29	5.43216	250	0.294017	0.085677	0.0494656	0.349993	0.238041
GlyP-G6P	25	39	TELKKNFNRHLHFTL	1899.24	5.68002	500	0.248092	0.003064	0.001769	0.250094	0.24609
GlyP-G6P	25	39	TELKKNFNRHLHFTL	1899.2	5.79541	1000	0.207494	2.27374e-13	1.31274e-13	0.207494	0.207494
GlyP-G6P	25	39	TELKKNFNRHLHFTL	1899.29	5.47768	5000	0.295654	0.103619	0.0598245	0.363352	0.227956
GlyP-G6P	25	39	TELKKNFNRHLHFTL	1899.36	5.68137	30000	0.364163	0.063614	0.0367276	0.405724	0.322602
GlyP-G6P	25	39	TELKKNFNRHLHFTL	1899.65	5.78833	300000	0.653797	0.052451	0.0302826	0.688065	0.619529
GlyPa	27	37	LKKNFNRHLHF	1454.89	4.58792	0	0	0	0	0	0
GlyPa	27	37	LKKNFNRHLHF	1454.96	4.60986	50	0.077887	0.129169	0.0745758	0.162277	-0.00650341
GlyPa	27	37	LKKNFNRHLHF	1455	4.65616	150	0.114643	0.125983	0.0727363	0.196952	0.0323341
GlyPa	27	37	LKKNFNRHLHF	1454.97	4.59243	250	0.086141	0.129686	0.0748742	0.170869	0.00141281
GlyPa	27	37	LKKNFNRHLHF	1454.98	4.56787	350	0.09708	0.137236	0.0792332	0.186741	0.00741915
GlyPa	27	37	LKKNFNRHLHF	1454.98	4.57249	500	0.091004	0.129809	0.0749453	0.175813	0.00619545
GlyPa	27	37	LKKNFNRHLHF	1454.99	4.59915	1000	0.106522	0.132417	0.076451	0.193034	0.0200096
GlyPa	27	37	LKKNFNRHLHF	1454.98	4.57935	5000	0.096261	0.136636	0.0788868	0.18553	0.00699215
GlyPa	27	37	LKKNFNRHLHF	1455.01	4.57505	30000	0.120897	0.136117	0.0785872	0.209827	0.0319672
GlyPa	27	37	LKKNFNRHLHF	1455.02	4.57106	300000	0.134772	0.131583	0.0759695	0.22074	0.0488044
GlyP	27	37	LKKNFNRHLHF	1454.89	4.58792	0	0	0	0	0	0
GlyP	27	37	LKKNFNRHLHF	1454.94	4.60508	50	0.050027	0.12403	0.0716088	0.13106	-0.0310059
GlyP	27	37	LKKNFNRHLHF	1454.97	4.6611	150	0.088516	0.125088	0.0722196	0.17024	0.00679184
GlyP	27	37	LKKNFNRHLHF	1454.95	4.60485	250	0.064263	0.127918	0.0738535	0.147836	-0.0193101
GlyP	27	37	LKKNFNRHLHF	1454.95	4.58272	350	0.060551	0.119481	0.0689824	0.138612	-0.0175099
GlyP	27	37	LKKNFNRHLHF	1454.97	4.58327	500	0.080846	0.128181	0.0740053	0.164591	-0.00289892
GlyP	27	37	LKKNFNRHLHF	1454.94	4.57365	1000	0.058115	0.122119	0.0705054	0.137899	-0.0216694
GlyP	27	37	LKKNFNRHLHF	1454.95	4.58687	5000	0.062911	0.11715	0.0676366	0.139449	-0.013627
GlyP	27	37	LKKNFNRHLHF	1454.98	4.5807	30000	0.095208	0.128565	0.074227	0.179204	0.0112122
GlyP	27	37	LKKNFNRHLHF	1455.01	4.58652	300000	0.128164	0.129469	0.074749	0.21275	0.0435776
GlyP-G6P	27	37	LKKNFNRHLHF	1454.89	4.58792	0	0	0	0	0	0
GlyP-G6P	27	37	LKKNFNRHLHF	1454.89	4.60396	50	0.00798	0.124669	0.0719777	0.0894304	-0.0734704
GlyP-G6P	27	37	LKKNFNRHLHF	1454.88	4.65217	150	-0.007768	0.115529	0.0667007	0.0677109	-0.0832469
GlyP-G6P	27	37	LKKNFNRHLHF	1454.92	4.58089	250	0.030396	0.135903	0.0784636	0.119186	-0.058394
GlyP-G6P	27	37	LKKNFNRHLHF	1454.94	4.5718	350	0.052164	0.126743	0.0731751	0.134969	-0.0306414
GlyP-G6P	27	37	LKKNFNRHLHF	1454.94	4.57012	500	0.051392	0.131067	0.0756716	0.137022	-0.0342384
GlyP-G6P	27	37	LKKNFNRHLHF	1454.93	4.56875	1000	0.046118	0.12344	0.0712681	0.126765	-0.0345295
GlyP-G6P	27	37	LKKNFNRHLHF	1454.92	4.59186	5000	0.034056	0.126427	0.0729927	0.116655	-0.048543
GlyP-G6P	27	37	LKKNFNRHLHF	1454.92	4.58264	30000	0.039274	0.133404	0.0770208	0.126431	-0.0478833
GlyP-G6P	27	37	LKKNFNRHLHF	1454.97	4.56978	300000	0.086674	0.123776	0.0714621	0.167541	0.00580701
GlyPa	27	39	LKKNFNRHLHFTL	1669.01	5.39077	0	0	0	0	0	0
GlyPa	27	39	LKKNFNRHLHFTL	1669.18	5.31278	50	0.172944	0.089496	0.0516705	0.231415	0.114473
GlyPa	27	39	LKKNFNRHLHFTL	1669.26	5.32765	150	0.245359	0.090858	0.0524569	0.30472	0.185998
GlyPa	27	39	LKKNFNRHLHFTL	1669.21	5.2984	250	0.202182	0.091373	0.0527542	0.261879	0.142485
GlyPa	27	39	LKKNFNRHLHFTL	1669.22	5.28201	350	0.212531	0.128254	0.0740475	0.296324	0.128738
GlyPa	27	39	LKKNFNRHLHFTL	1669.22	5.28353	500	0.213283	0.116541	0.067285	0.289423	0.137143
GlyPa	27	39	LKKNFNRHLHFTL	1669.19	5.32356	1000	0.180247	0.088519	0.0511065	0.238079	0.122415
GlyPa	27	39	LKKNFNRHLHFTL	1669.2	5.29058	5000	0.190048	0.092185	0.053223	0.250276	0.12982
GlyPa	27	39	LKKNFNRHLHFTL	1669.22	5.28785	30000	0.208481	0.090866	0.0524615	0.267847	0.149115
GlyPa	27	39	LKKNFNRHLHFTL	1669.26	5.28741	300000	0.254857	0.094936	0.0548113	0.316882	0.192832
GlyP	27	39	LKKNFNRHLHFTL	1669.04	5.3892	0	0	0	0	0	0
GlyP	27	39	LKKNFNRHLHFTL	1669.17	5.3167	50	0.126218	0.057071	0.03295	0.163504	0.0889316
GlyP	27	39	LKKNFNRHLHFTL	1669.28	5.33347	150	0.240574	0.074181	0.0428284	0.289039	0.192109
GlyP	27	39	LKKNFNRHLHFTL	1669.17	5.31886	250	0.124298	0.064233	0.0370849	0.166264	0.0823324
GlyP	27	39	LKKNFNRHLHFTL	1669.2	5.31111	350	0.159257	0.058995	0.0340608	0.1978	0.120714
GlyP	27	39	LKKNFNRHLHFTL	1669.22	5.31654	500	0.176444	0.053341	0.0307964	0.211293	0.141595
GlyP	27	39	LKKNFNRHLHFTL	1669.21	5.30015	1000	0.1689	0.048053	0.0277434	0.200295	0.137505
GlyP	27	39	LKKNFNRHLHFTL	1669.23	5.29409	5000	0.185408	0.047618	0.0274923	0.216518	0.154298
GlyP	27	39	LKKNFNRHLHFTL	1669.26	5.2918	30000	0.216659	0.047599	0.0274813	0.247757	0.185561
GlyP	27	39	LKKNFNRHLHFTL	1669.27	5.29663	300000	0.224539	0.063484	0.0366525	0.266015	0.183063
GlyP-G6P	27	39	LKKNFNRHLHFTL	1669.01	5.39077	0	0	0	0	0	0
GlyP-G6P	27	39	LKKNFNRHLHFTL	1669.16	5.30647	50	0.14838	0.096718	0.0558402	0.211569	0.0851909
GlyP-G6P	27	39	LKKNFNRHLHFTL	1669.18	5.33701	150	0.174497	0.121435	0.0701105	0.253835	0.0951595
GlyP-G6P	27	39	LKKNFNRHLHFTL	1669.16	5.29405	250	0.152858	0.093973	0.0542553	0.214254	0.0914623
GlyP-G6P	27	39	LKKNFNRHLHFTL	1669.17	5.28791	350	0.157132	0.090791	0.0524182	0.216449	0.0978152
GlyP-G6P	27	39	LKKNFNRHLHFTL	1669.16	5.28534	500	0.151149	0.09764	0.0563725	0.21494	0.0873575
GlyP-G6P	27	39	LKKNFNRHLHFTL	1669.15	5.28437	1000	0.142685	0.091294	0.0527086	0.20233	0.0830396
GlyP-G6P	27	39	LKKNFNRHLHFTL	1669.16	5.29838	5000	0.151244	0.088124	0.0508784	0.208818	0.0936697
GlyP-G6P	27	39	LKKNFNRHLHFTL	1669.17	5.2949	30000	0.15985	0.088256	0.0509546	0.217511	0.102189
GlyP-G6P	27	39	LKKNFNRHLHFTL	1669.18	5.2872	300000	0.168841	0.091876	0.0530446	0.228867	0.108815
GlyPa	38	47	TLVKDRNVAT	1117.26	3.83557	0	0	0	0	0	0
GlyPa	38	47	TLVKDRNVAT	1117.46	3.77673	50	0.199832	0.088686	0.0512029	0.257774	0.14189
GlyPa	38	47	TLVKDRNVAT	1117.56	3.76992	150	0.299168	0.096874	0.0559302	0.362459	0.235877
GlyPa	38	47	TLVKDRNVAT	1117.52	3.76763	250	0.256452	0.131252	0.0757784	0.342203	0.170701
GlyPa	38	47	TLVKDRNVAT	1117.59	3.76878	350	0.331514	0.098133	0.0566571	0.395628	0.2674
GlyPa	38	47	TLVKDRNVAT	1117.61	3.76822	500	0.354964	0.116798	0.0674334	0.431272	0.278656
GlyPa	38	47	TLVKDRNVAT	1117.64	3.788	1000	0.377129	0.101257	0.0584608	0.443284	0.310974
GlyPa	38	47	TLVKDRNVAT	1117.78	3.7712	5000	0.52121	0.096887	0.0559377	0.58451	0.45791
GlyPa	38	47	TLVKDRNVAT	1118.01	3.76498	30000	0.750036	0.099269	0.057313	0.814892	0.68518
GlyPa	38	47	TLVKDRNVAT	1118.94	3.76722	300000	1.67591	0.177929	0.102727	1.79216	1.55966
GlyP	38	47	TLVKDRNVAT	1117.26	3.83557	0	0	0	0	0	0
GlyP	38	47	TLVKDRNVAT	1117.51	3.77045	50	0.247089	0.156256	0.0902144	0.349176	0.145002
GlyP	38	47	TLVKDRNVAT	1117.65	3.7732	150	0.394776	0.111408	0.0643214	0.467563	0.321989
GlyP	38	47	TLVKDRNVAT	1117.94	3.76967	250	0.679399	0.16085	0.0928668	0.784488	0.57431
GlyP	38	47	TLVKDRNVAT	1118.19	3.76904	350	0.934462	0.088667	0.0511919	0.992391	0.876533
GlyP	38	47	TLVKDRNVAT	1118.27	3.76949	500	1.00801	0.094276	0.0544303	1.06961	0.94642
GlyP	38	47	TLVKDRNVAT	1118.43	3.76651	1000	1.17302	0.095167	0.0549447	1.2352	1.11084
GlyP	38	47	TLVKDRNVAT	1118.82	3.76814	5000	1.5616	0.169765	0.0980139	1.67251	1.45069
GlyP	38	47	TLVKDRNVAT	1119.2	3.76676	30000	1.94445	0.13516	0.0780347	2.03275	1.85614
GlyP	38	47	TLVKDRNVAT	1120.75	3.76577	300000	3.48579	0.130346	0.0752553	3.57095	3.40064
GlyP-G6P	38	47	TLVKDRNVAT	1117.26	3.83557	0	0	0	0	0	0
GlyP-G6P	38	47	TLVKDRNVAT	1117.39	3.76606	50	0.128078	0.156827	0.0905441	0.230538	0.0256177
GlyP-G6P	38	47	TLVKDRNVAT	1117.34	3.76521	150	0.083415	0.068813	0.0397292	0.128373	0.0384572
GlyP-G6P	38	47	TLVKDRNVAT	1117.62	3.76284	250	0.356295	0.093172	0.0537929	0.417167	0.295423
GlyP-G6P	38	47	TLVKDRNVAT	1117.82	3.7615	350	0.556276	0.179464	0.103614	0.673526	0.439026
GlyP-G6P	38	47	TLVKDRNVAT	1117.89	3.76468	500	0.629876	0.150018	0.0866129	0.727888	0.531864
GlyP-G6P	38	47	TLVKDRNVAT	1118.11	3.76729	1000	0.845981	0.071264	0.0411443	0.89254	0.799422
GlyP-G6P	38	47	TLVKDRNVAT	1118.46	3.76098	5000	1.20063	0.111626	0.0644473	1.27356	1.1277
GlyP-G6P	38	47	TLVKDRNVAT	1118.87	3.76365	30000	1.60717	0.096663	0.0558084	1.67033	1.54402
GlyP-G6P	38	47	TLVKDRNVAT	1119.75	3.76259	300000	2.49417	0.121776	0.0703074	2.57373	2.41461
GlyPa	38	50	TLVKDRNVATPRD	1485.94	3.85263	0	0	0	0	0	0
GlyPa	38	50	TLVKDRNVATPRD	1486.22	3.80061	50	0.277949	0.227086	0.131108	0.426312	0.129586
GlyPa	38	50	TLVKDRNVATPRD	1486.34	3.79633	150	0.399333	0.208512	0.120384	0.535561	0.263105
GlyPa	38	50	TLVKDRNVATPRD	1486.31	3.7904	250	0.370843	0.232555	0.134266	0.522779	0.218907
GlyPa	38	50	TLVKDRNVATPRD	1486.41	3.78831	350	0.470129	0.244941	0.141417	0.630157	0.310101
GlyPa	38	50	TLVKDRNVATPRD	1486.44	3.78892	500	0.507343	0.246615	0.142383	0.668465	0.346221
GlyPa	38	50	TLVKDRNVATPRD	1486.51	3.80968	1000	0.572842	0.248169	0.14328	0.734979	0.410705
GlyPa	38	50	TLVKDRNVATPRD	1486.81	3.7929	5000	0.874237	0.245995	0.142025	1.03495	0.71352
GlyPa	38	50	TLVKDRNVATPRD	1487.39	3.78631	30000	1.45455	0.22371	0.129159	1.60071	1.30839
GlyPa	38	50	TLVKDRNVATPRD	1488.15	3.78842	300000	2.21717	0.2272	0.131174	2.36561	2.06873
GlyP	38	50	TLVKDRNVATPRD	1485.94	3.85263	0	0	0	0	0	0
GlyP	38	50	TLVKDRNVATPRD	1486.3	3.79575	50	0.364374	0.205	0.118357	0.498307	0.230441
GlyP	38	50	TLVKDRNVATPRD	1486.49	3.80038	150	0.549564	0.200397	0.115699	0.68049	0.418638
GlyP	38	50	TLVKDRNVATPRD	1486.6	3.7955	250	0.665938	0.222366	0.128383	0.811217	0.520659
GlyP	38	50	TLVKDRNVATPRD	1486.88	3.79112	350	0.942575	0.247779	0.143055	1.10446	0.780693
GlyP	38	50	TLVKDRNVATPRD	1486.94	3.79315	500	1.0011	0.212516	0.122696	1.13994	0.862251
GlyP	38	50	TLVKDRNVATPRD	1487.08	3.78792	1000	1.14693	0.220093	0.127071	1.29072	1.00313
GlyP	38	50	TLVKDRNVATPRD	1487.55	3.79072	5000	1.61562	0.218744	0.126292	1.75853	1.4727
GlyP	38	50	TLVKDRNVATPRD	1488.29	3.78854	30000	2.34814	0.21395	0.123524	2.48792	2.20836
GlyP	38	50	TLVKDRNVATPRD	1489.65	3.78918	300000	3.71596	0.221995	0.128169	3.861	3.57092
GlyP-G6P	38	50	TLVKDRNVATPRD	1485.94	3.85263	0	0	0	0	0	0
GlyP-G6P	38	50	TLVKDRNVATPRD	1486.1	3.79246	50	0.158726	0.212943	0.122943	0.297849	0.0196032
GlyP-G6P	38	50	TLVKDRNVATPRD	1486.21	3.79795	150	0.276782	0.202928	0.117161	0.409362	0.144202
GlyP-G6P	38	50	TLVKDRNVATPRD	1486.33	3.78818	250	0.394623	0.217147	0.12537	0.536492	0.252754
GlyP-G6P	38	50	TLVKDRNVATPRD	1486.54	3.78531	350	0.602842	0.224403	0.129559	0.749452	0.456232
GlyP-G6P	38	50	TLVKDRNVATPRD	1486.59	3.78811	500	0.648025	0.224697	0.129729	0.794827	0.501223
GlyP-G6P	38	50	TLVKDRNVATPRD	1486.76	3.79014	1000	0.820364	0.219919	0.12697	0.964044	0.676684
GlyP-G6P	38	50	TLVKDRNVATPRD	1487.17	3.78799	5000	1.2352	0.211332	0.122013	1.37327	1.09712
GlyP-G6P	38	50	TLVKDRNVATPRD	1487.8	3.78794	30000	1.86651	0.2205	0.127306	2.01057	1.72245
GlyP-G6P	38	50	TLVKDRNVATPRD	1488.86	3.78764	300000	2.92278	0.212152	0.122486	3.06138	2.78417
GlyPa	38	51	TLVKDRNVATPRDY	1648.88	4.43989	0	0	0	0	0	0
GlyPa	38	51	TLVKDRNVATPRDY	1649.19	4.37668	50	0.311552	0.14215	0.0820703	0.404423	0.218681
GlyPa	38	51	TLVKDRNVATPRDY	1649.29	4.36855	150	0.407888	0.184227	0.106364	0.52825	0.287526
GlyPa	38	51	TLVKDRNVATPRDY	1649.29	4.36368	250	0.412021	0.132081	0.076257	0.498314	0.325728
GlyPa	38	51	TLVKDRNVATPRDY	1649.38	4.36288	350	0.505977	0.132786	0.076664	0.592731	0.419223
GlyPa	38	51	TLVKDRNVATPRDY	1649.38	4.36185	500	0.506689	0.140131	0.0809047	0.598241	0.415137
GlyPa	38	51	TLVKDRNVATPRDY	1649.46	4.38935	1000	0.58458	0.139056	0.080284	0.67543	0.49373
GlyPa	38	51	TLVKDRNVATPRDY	1649.77	4.36603	5000	0.895506	0.156692	0.0904662	0.997878	0.793134
GlyPa	38	51	TLVKDRNVATPRDY	1650.37	4.36393	30000	1.49274	0.140569	0.0811575	1.58458	1.4009
GlyPa	38	51	TLVKDRNVATPRDY	1651.23	4.36352	300000	2.34768	0.212646	0.122771	2.48661	2.20875
GlyP	38	51	TLVKDRNVATPRDY	1648.88	4.43989	0	0	0	0	0	0
GlyP	38	51	TLVKDRNVATPRDY	1649.28	4.36728	50	0.399914	0.140693	0.0812291	0.491833	0.307995
GlyP	38	51	TLVKDRNVATPRDY	1649.5	4.37076	150	0.622068	0.167858	0.0969129	0.731735	0.512401
GlyP	38	51	TLVKDRNVATPRDY	1649.61	4.36668	250	0.730239	0.154362	0.0891209	0.831089	0.629389
GlyP	38	51	TLVKDRNVATPRDY	1649.88	4.3641	350	1.00135	0.135363	0.0781519	1.08979	0.912914
GlyP	38	51	TLVKDRNVATPRDY	1649.92	4.36534	500	1.04618	0.136637	0.0788874	1.13545	0.956909
GlyP	38	51	TLVKDRNVATPRDY	1650.08	4.36185	1000	1.20236	0.135188	0.0780508	1.29069	1.11404
GlyP	38	51	TLVKDRNVATPRDY	1650.6	4.36352	5000	1.72767	0.143621	0.0829196	1.8215	1.63383
GlyP	38	51	TLVKDRNVATPRDY	1651.63	4.36408	30000	2.75602	0.250509	0.144631	2.91968	2.59235
GlyP	38	51	TLVKDRNVATPRDY	1652.89	4.36357	300000	4.01296	0.2838	0.163852	4.19838	3.82755
GlyP-G6P	38	51	TLVKDRNVATPRDY	1648.88	4.43989	0	0	0	0	0	0
GlyP-G6P	38	51	TLVKDRNVATPRDY	1649.1	4.36178	50	0.221923	0.169166	0.097668	0.332445	0.111401
GlyP-G6P	38	51	TLVKDRNVATPRDY	1649.19	4.36275	150	0.316243	0.201842	0.116534	0.448113	0.184373
GlyP-G6P	38	51	TLVKDRNVATPRDY	1649.31	4.35815	250	0.437608	0.173043	0.0999064	0.550663	0.324553
GlyP-G6P	38	51	TLVKDRNVATPRDY	1649.51	4.35761	350	0.637212	0.166677	0.096231	0.746108	0.528316
GlyP-G6P	38	51	TLVKDRNVATPRDY	1649.58	4.35962	500	0.702696	0.15995	0.0923472	0.807197	0.598195
GlyP-G6P	38	51	TLVKDRNVATPRDY	1649.74	4.36009	1000	0.859751	0.156469	0.0903374	0.961977	0.757525
GlyP-G6P	38	51	TLVKDRNVATPRDY	1650.18	4.35591	5000	1.2999	0.13642	0.0787621	1.38903	1.21078
GlyP-G6P	38	51	TLVKDRNVATPRDY	1651.3	4.36008	30000	2.42303	0.248022	0.143196	2.58507	2.26099
GlyP-G6P	38	51	TLVKDRNVATPRDY	1652.17	4.35948	300000	3.29672	0.180692	0.104323	3.41478	3.17867
GlyPa	38	52	TLVKDRNVATPRDYY	1812.3	4.93368	0	0	0	0	0	0
GlyPa	38	52	TLVKDRNVATPRDYY	1812.51	4.8551	50	0.210907	0.20881	0.120557	0.34733	0.0744845
GlyPa	38	52	TLVKDRNVATPRDYY	1812.73	4.84037	150	0.429503	0.194481	0.112284	0.556564	0.302442
GlyPa	38	52	TLVKDRNVATPRDYY	1812.61	4.83811	250	0.309074	0.215925	0.124664	0.450145	0.168003
GlyPa	38	52	TLVKDRNVATPRDYY	1812.66	4.83572	350	0.365398	0.206799	0.119395	0.500507	0.230289
GlyPa	38	52	TLVKDRNVATPRDYY	1812.68	4.83688	500	0.382956	0.213432	0.123225	0.522398	0.243514
GlyPa	38	52	TLVKDRNVATPRDYY	1812.74	4.87029	1000	0.447077	0.214725	0.123972	0.587364	0.30679
GlyPa	38	52	TLVKDRNVATPRDYY	1813.08	4.83876	5000	0.779327	0.201002	0.116049	0.910648	0.648006
GlyPa	38	52	TLVKDRNVATPRDYY	1813.59	4.83176	30000	1.29367	0.188593	0.108884	1.41688	1.17045
GlyPa	38	52	TLVKDRNVATPRDYY	1814.31	4.83366	300000	2.01186	0.18391	0.10618	2.13201	1.89171
GlyP	38	52	TLVKDRNVATPRDYY	1812.3	4.93368	0	0	0	0	0	0
GlyP	38	52	TLVKDRNVATPRDYY	1812.64	4.84139	50	0.344824	0.203485	0.117482	0.477768	0.21188
GlyP	38	52	TLVKDRNVATPRDYY	1812.9	4.84304	150	0.604625	0.168224	0.0971242	0.714531	0.494719
GlyP	38	52	TLVKDRNVATPRDYY	1812.89	4.84193	250	0.5952	0.204621	0.118138	0.728886	0.461514
GlyP	38	52	TLVKDRNVATPRDYY	1813.05	4.84169	350	0.758335	0.210459	0.121509	0.895835	0.620835
GlyP	38	52	TLVKDRNVATPRDYY	1813.19	4.8394	500	0.893014	0.186909	0.107912	1.01513	0.7709
GlyP	38	52	TLVKDRNVATPRDYY	1813.29	4.83807	1000	0.998574	0.175502	0.101326	1.11324	0.883913
GlyP	38	52	TLVKDRNVATPRDYY	1813.76	4.83866	5000	1.46218	0.16994	0.0981149	1.57321	1.35115
GlyP	38	52	TLVKDRNVATPRDYY	1814.5	4.83253	30000	2.19951	0.177433	0.102441	2.31543	2.08359
GlyP	38	52	TLVKDRNVATPRDYY	1815.78	4.84058	300000	3.4877	0.212307	0.122576	3.62641	3.34899
GlyP-G6P	38	52	TLVKDRNVATPRDYY	1812.3	4.93368	0	0	0	0	0	0
GlyP-G6P	38	52	TLVKDRNVATPRDYY	1812.47	4.83646	50	0.176659	0.183734	0.106079	0.296699	0.0566195
GlyP-G6P	38	52	TLVKDRNVATPRDYY	1812.57	4.83776	150	0.277011	0.185686	0.107206	0.398326	0.155696
GlyP-G6P	38	52	TLVKDRNVATPRDYY	1812.61	4.83429	250	0.312504	0.259779	0.149983	0.482226	0.142782
GlyP-G6P	38	52	TLVKDRNVATPRDYY	1812.81	4.83257	350	0.516855	0.196329	0.113351	0.645123	0.388587
GlyP-G6P	38	52	TLVKDRNVATPRDYY	1812.86	4.8342	500	0.563316	0.202898	0.117143	0.695876	0.430756
GlyP-G6P	38	52	TLVKDRNVATPRDYY	1813.01	4.83634	1000	0.716322	0.185175	0.106911	0.837303	0.595341
GlyP-G6P	38	52	TLVKDRNVATPRDYY	1813.41	4.8317	5000	1.11141	0.18133	0.104691	1.22988	0.992941
GlyP-G6P	38	52	TLVKDRNVATPRDYY	1814	4.83214	30000	1.70679	0.176196	0.101727	1.8219	1.59167
GlyP-G6P	38	52	TLVKDRNVATPRDYY	1815.01	4.83901	300000	2.71593	0.16149	0.0932363	2.82144	2.61043
GlyPa	38	53	TLVKDRNVATPRDYYF	1959.06	5.9204	0	0	0	0	0	0
GlyPa	38	53	TLVKDRNVATPRDYYF	1959.31	5.82035	50	0.252495	0.056979	0.0328968	0.289721	0.215269
GlyPa	38	53	TLVKDRNVATPRDYYF	1959.56	5.80047	150	0.50328	0.060733	0.0350642	0.542959	0.463601
GlyPa	38	53	TLVKDRNVATPRDYYF	1959.35	5.79654	250	0.290385	0.080683	0.0465824	0.343098	0.237672
GlyPa	38	53	TLVKDRNVATPRDYYF	1959.39	5.79602	350	0.325811	0.057151	0.0329961	0.36315	0.288472
GlyPa	38	53	TLVKDRNVATPRDYYF	1959.43	5.79693	500	0.366928	0.051325	0.0296325	0.40046	0.333396
GlyPa	38	53	TLVKDRNVATPRDYYF	1959.4	5.84398	1000	0.339412	0.057074	0.0329517	0.3767	0.302124
GlyPa	38	53	TLVKDRNVATPRDYYF	1959.67	5.802	5000	0.609108	0.065947	0.0380745	0.652193	0.566023
GlyPa	38	53	TLVKDRNVATPRDYYF	1960.19	5.79505	30000	1.12802	0.085997	0.0496504	1.1842	1.07183
GlyPa	38	53	TLVKDRNVATPRDYYF	1960.79	5.79568	300000	1.73008	0.07465	0.0430992	1.77885	1.68131
GlyP	38	53	TLVKDRNVATPRDYYF	1959.06	5.9204	0	0	0	0	0	0
GlyP	38	53	TLVKDRNVATPRDYYF	1959.41	5.80101	50	0.350013	0.060786	0.0350948	0.389727	0.310299
GlyP	38	53	TLVKDRNVATPRDYYF	1959.75	5.80376	150	0.689399	0.148942	0.0859917	0.786708	0.59209
GlyP	38	53	TLVKDRNVATPRDYYF	1959.63	5.80094	250	0.573047	0.084373	0.0487128	0.628171	0.517923
GlyP	38	53	TLVKDRNVATPRDYYF	1959.79	5.80188	350	0.72617	0.078898	0.0455518	0.777717	0.674623
GlyP	38	53	TLVKDRNVATPRDYYF	1959.84	5.80307	500	0.777923	0.068634	0.0396259	0.822764	0.733082
GlyP	38	53	TLVKDRNVATPRDYYF	1959.92	5.79954	1000	0.858775	0.057944	0.033454	0.896632	0.820918
GlyP	38	53	TLVKDRNVATPRDYYF	1960.36	5.79996	5000	1.3034	0.072636	0.0419364	1.35086	1.25595
GlyP	38	53	TLVKDRNVATPRDYYF	1960.82	5.79661	30000	1.76154	0.156729	0.0904875	1.86394	1.65915
GlyP	38	53	TLVKDRNVATPRDYYF	1962.15	5.79882	300000	3.09268	0.166408	0.0960757	3.2014	2.98396
GlyP-G6P	38	53	TLVKDRNVATPRDYYF	1959.05	5.92145	0	0	0	0	0	0
GlyP-G6P	38	53	TLVKDRNVATPRDYYF	1959.23	5.79229	50	0.177172	0.129894	0.0749943	0.262036	0.0923079
GlyP-G6P	38	53	TLVKDRNVATPRDYYF	1959.41	5.79398	150	0.358315	0.185652	0.107186	0.479608	0.237022
GlyP-G6P	38	53	TLVKDRNVATPRDYYF	1959.32	5.79185	250	0.264985	0.148916	0.0859767	0.362277	0.167693
GlyP-G6P	38	53	TLVKDRNVATPRDYYF	1959.5	5.79184	350	0.449043	0.113742	0.065669	0.523354	0.374732
GlyP-G6P	38	53	TLVKDRNVATPRDYYF	1959.55	5.79275	500	0.498993	0.0685	0.0395485	0.543746	0.45424
GlyP-G6P	38	53	TLVKDRNVATPRDYYF	1959.67	5.79586	1000	0.611946	0.100696	0.0581369	0.677734	0.546158
GlyP-G6P	38	53	TLVKDRNVATPRDYYF	1959.95	5.79129	5000	0.897266	0.091288	0.0527052	0.956907	0.837625
GlyP-G6P	38	53	TLVKDRNVATPRDYYF	1960.36	5.79587	30000	1.30321	0.139528	0.0805565	1.39436	1.21205
GlyP-G6P	38	53	TLVKDRNVATPRDYYF	1961.37	5.79279	300000	2.31414	0.17582	0.10151	2.42901	2.19927
GlyPa	40	52	VKDRNVATPRDYY	1597.91	4.68995	0	0	0	0	0	0
GlyPa	40	52	VKDRNVATPRDYY	1598.21	4.61884	50	0.301188	0.110704	0.063915	0.373515	0.228861
GlyPa	40	52	VKDRNVATPRDYY	1598.4	4.60473	150	0.492875	0.097976	0.0565665	0.556886	0.428864
GlyPa	40	52	VKDRNVATPRDYY	1598.27	4.60414	250	0.362601	0.109284	0.0630951	0.434	0.291202
GlyPa	40	52	VKDRNVATPRDYY	1598.34	4.60353	350	0.430439	0.116088	0.0670234	0.506283	0.354595
GlyPa	40	52	VKDRNVATPRDYY	1598.37	4.60458	500	0.462759	0.120538	0.0695926	0.54151	0.384008
GlyPa	40	52	VKDRNVATPRDYY	1598.44	4.63057	1000	0.533282	0.12137	0.070073	0.612577	0.453987
GlyPa	40	52	VKDRNVATPRDYY	1598.68	4.60762	5000	0.768521	0.121857	0.0703542	0.848134	0.688908
GlyPa	40	52	VKDRNVATPRDYY	1599.26	4.60206	30000	1.35369	0.092005	0.0531191	1.4138	1.29358
GlyPa	40	52	VKDRNVATPRDYY	1599.87	4.60143	300000	1.96551	0.097411	0.0562403	2.02915	1.90186
GlyP	40	52	VKDRNVATPRDYY	1597.91	4.68995	0	0	0	0	0	0
GlyP	40	52	VKDRNVATPRDYY	1598.3	4.60676	50	0.388158	0.108817	0.0628255	0.459252	0.317064
GlyP	40	52	VKDRNVATPRDYY	1598.5	4.60687	150	0.587133	0.094348	0.0544718	0.648774	0.525492
GlyP	40	52	VKDRNVATPRDYY	1598.55	4.60628	250	0.640344	0.104061	0.0600796	0.708331	0.572357
GlyP	40	52	VKDRNVATPRDYY	1598.8	4.60486	350	0.888212	0.10821	0.0624751	0.958909	0.817515
GlyP	40	52	VKDRNVATPRDYY	1598.83	4.60611	500	0.919704	0.109082	0.0629785	0.990971	0.848437
GlyP	40	52	VKDRNVATPRDYY	1598.94	4.60277	1000	1.03235	0.092482	0.0533945	1.09277	0.971928
GlyP	40	52	VKDRNVATPRDYY	1599.36	4.60481	5000	1.4478	0.088034	0.0508265	1.50532	1.39029
GlyP	40	52	VKDRNVATPRDYY	1600.07	4.60168	30000	2.16388	0.088827	0.0512843	2.22191	2.10585
GlyP	40	52	VKDRNVATPRDYY	1601.15	4.60163	300000	3.23656	0.16194	0.0934961	3.34236	3.13076
GlyP-G6P	40	52	VKDRNVATPRDYY	1598.02	4.69014	0	0	0	0	0	0
GlyP-G6P	40	52	VKDRNVATPRDYY	1598.17	4.59943	50	0.149138	0.162891	0.0940452	0.25556	0.0427159
GlyP-G6P	40	52	VKDRNVATPRDYY	1598.23	4.6005	150	0.209674	0.155828	0.0899673	0.311482	0.107866
GlyP-G6P	40	52	VKDRNVATPRDYY	1598.31	4.59754	250	0.28947	0.154426	0.0891579	0.390362	0.188578
GlyP-G6P	40	52	VKDRNVATPRDYY	1598.49	4.5981	350	0.472611	0.156673	0.0904552	0.574971	0.370251
GlyP-G6P	40	52	VKDRNVATPRDYY	1598.55	4.59882	500	0.525827	0.163312	0.0942882	0.632524	0.41913
GlyP-G6P	40	52	VKDRNVATPRDYY	1598.65	4.60434	1000	0.633958	0.154464	0.0891798	0.734874	0.533042
GlyP-G6P	40	52	VKDRNVATPRDYY	1599.01	4.59609	5000	0.994406	0.148487	0.085729	1.09142	0.897394
GlyP-G6P	40	52	VKDRNVATPRDYY	1599.61	4.5979	30000	1.59033	0.152229	0.0878895	1.68979	1.49087
GlyP-G6P	40	52	VKDRNVATPRDYY	1600.53	4.59779	300000	2.50774	0.149304	0.0862007	2.60529	2.4102
GlyPa	51	67	YYFALAHTVRDHLVGRW	2105.34	6.8944	0	0	0	0	0	0
GlyPa	51	67	YYFALAHTVRDHLVGRW	2105.53	6.77565	50	0.18631	0.105769	0.0610658	0.255412	0.117208
GlyPa	51	67	YYFALAHTVRDHLVGRW	2105.56	6.74854	250	0.216709	0.105683	0.0610161	0.285755	0.147663
GlyPa	51	67	YYFALAHTVRDHLVGRW	2105.55	6.74033	350	0.210253	0.107277	0.0619364	0.280341	0.140165
GlyPa	51	67	YYFALAHTVRDHLVGRW	2105.55	6.74087	500	0.211849	0.106106	0.0612603	0.281172	0.142526
GlyPa	51	67	YYFALAHTVRDHLVGRW	2105.57	6.78566	1000	0.230282	0.107403	0.0620092	0.300452	0.160112
GlyPa	51	67	YYFALAHTVRDHLVGRW	2105.62	6.7494	5000	0.277681	0.112398	0.064893	0.351114	0.204248
GlyPa	51	67	YYFALAHTVRDHLVGRW	2105.78	6.74196	30000	0.442861	0.105226	0.0607523	0.511609	0.374113
GlyPa	51	67	YYFALAHTVRDHLVGRW	2106.21	6.74026	300000	0.867145	0.115355	0.0666002	0.94251	0.79178
GlyP	51	67	YYFALAHTVRDHLVGRW	2105.34	6.8944	0	0	0	0	0	0
GlyP	51	67	YYFALAHTVRDHLVGRW	2105.6	6.75091	50	0.260058	0.118065	0.0681649	0.337194	0.182922
GlyP	51	67	YYFALAHTVRDHLVGRW	2105.72	6.77972	150	0.385971	0.111936	0.0646263	0.459103	0.312839
GlyP	51	67	YYFALAHTVRDHLVGRW	2105.72	6.75417	250	0.382116	0.115678	0.0667867	0.457692	0.30654
GlyP	51	67	YYFALAHTVRDHLVGRW	2105.85	6.74503	350	0.507804	0.117741	0.0679778	0.584728	0.43088
GlyP	51	67	YYFALAHTVRDHLVGRW	2105.91	6.7474	500	0.568214	0.109496	0.0632175	0.639751	0.496677
GlyP	51	67	YYFALAHTVRDHLVGRW	2106.07	6.74283	1000	0.727909	0.108534	0.0626621	0.798818	0.657
GlyP	51	67	YYFALAHTVRDHLVGRW	2106.5	6.74378	5000	1.16308	0.127883	0.0738333	1.24663	1.07952
GlyP	51	67	YYFALAHTVRDHLVGRW	2106.74	6.74027	30000	1.40561	0.112798	0.065124	1.4793	1.33192
GlyP	51	67	YYFALAHTVRDHLVGRW	2106.86	6.7399	300000	1.5212	0.108045	0.0623798	1.59179	1.45061
GlyP-G6P	51	67	YYFALAHTVRDHLVGRW	2105.34	6.8944	0	0	0	0	0	0
GlyP-G6P	51	67	YYFALAHTVRDHLVGRW	2105.51	6.75936	50	0.174606	0.123397	0.0712433	0.255225	0.0939866
GlyP-G6P	51	67	YYFALAHTVRDHLVGRW	2105.6	6.78141	150	0.256748	0.107705	0.0621835	0.327115	0.186381
GlyP-G6P	51	67	YYFALAHTVRDHLVGRW	2105.59	6.75446	250	0.253403	0.114376	0.066035	0.328129	0.178677
GlyP-G6P	51	67	YYFALAHTVRDHLVGRW	2105.73	6.74414	350	0.392681	0.103648	0.0598412	0.460398	0.324964
GlyP-G6P	51	67	YYFALAHTVRDHLVGRW	2105.81	6.74437	500	0.474427	0.126318	0.0729297	0.556955	0.391899
GlyP-G6P	51	67	YYFALAHTVRDHLVGRW	2105.96	6.7477	1000	0.62375	0.115717	0.0668092	0.699352	0.548148
GlyP-G6P	51	67	YYFALAHTVRDHLVGRW	2106.38	6.75383	5000	1.0437	0.119262	0.0688559	1.12162	0.96578
GlyP-G6P	51	67	YYFALAHTVRDHLVGRW	2106.72	6.74657	30000	1.3857	0.119493	0.0689893	1.46377	1.30763
GlyP-G6P	51	67	YYFALAHTVRDHLVGRW	2106.82	6.74538	300000	1.47866	0.111616	0.0644415	1.55158	1.40574
GlyPa	52	67	YFALAHTVRDHLVGRW	1942.15	6.54715	0	0	0	0	0	0
GlyPa	52	67	YFALAHTVRDHLVGRW	1942.38	6.46399	50	0.224514	0.07505	0.0433301	0.273547	0.175481
GlyPa	52	67	YFALAHTVRDHLVGRW	1942.51	6.46055	150	0.363431	0.09235	0.0533183	0.423766	0.303096
GlyPa	52	67	YFALAHTVRDHLVGRW	1942.38	6.44017	250	0.225812	0.07377	0.0425911	0.274008	0.177616
GlyPa	52	67	YFALAHTVRDHLVGRW	1942.39	6.43183	350	0.237165	0.107768	0.0622199	0.307573	0.166757
GlyPa	52	67	YFALAHTVRDHLVGRW	1942.4	6.43413	500	0.25315	0.088965	0.051364	0.311274	0.195026
GlyPa	52	67	YFALAHTVRDHLVGRW	1942.42	6.47931	1000	0.268308	0.108471	0.0626258	0.339176	0.19744
GlyPa	52	67	YFALAHTVRDHLVGRW	1942.49	6.44576	5000	0.340996	0.121238	0.0699968	0.420205	0.261787
GlyPa	52	67	YFALAHTVRDHLVGRW	1942.59	6.43698	30000	0.438699	0.090685	0.052357	0.497947	0.379451
GlyPa	52	67	YFALAHTVRDHLVGRW	1942.96	6.43642	300000	0.805291	0.075572	0.0436315	0.854665	0.755917
GlyP	52	67	YFALAHTVRDHLVGRW	1942.15	6.54715	0	0	0	0	0	0
GlyP	52	67	YFALAHTVRDHLVGRW	1942.42	6.444	50	0.265639	0.082373	0.0475581	0.319456	0.211822
GlyP	52	67	YFALAHTVRDHLVGRW	1942.64	6.46948	150	0.491107	0.130653	0.0754325	0.576467	0.405747
GlyP	52	67	YFALAHTVRDHLVGRW	1942.55	6.44766	250	0.396626	0.097791	0.0564597	0.460516	0.332736
GlyP	52	67	YFALAHTVRDHLVGRW	1942.68	6.43753	350	0.525078	0.097752	0.0564371	0.588943	0.461213
GlyP	52	67	YFALAHTVRDHLVGRW	1942.74	6.43894	500	0.585666	0.09217	0.0532144	0.645884	0.525448
GlyP	52	67	YFALAHTVRDHLVGRW	1942.88	6.43764	1000	0.726096	0.074471	0.0429959	0.77475	0.677442
GlyP	52	67	YFALAHTVRDHLVGRW	1943.31	6.43554	5000	1.1621	0.111256	0.0642337	1.23478	1.08941
GlyP	52	67	YFALAHTVRDHLVGRW	1943.62	6.43686	30000	1.47011	0.147914	0.0853982	1.56675	1.37347
GlyP	52	67	YFALAHTVRDHLVGRW	1943.71	6.43706	300000	1.55686	0.102056	0.0589221	1.62354	1.49019
GlyP-G6P	52	67	YFALAHTVRDHLVGRW	1942.15	6.54715	0	0	0	0	0	0
GlyP-G6P	52	67	YFALAHTVRDHLVGRW	1942.35	6.44903	50	0.201674	0.083555	0.0482405	0.256263	0.147085
GlyP-G6P	52	67	YFALAHTVRDHLVGRW	1942.43	6.46866	150	0.277024	0.070008	0.0404191	0.322763	0.231285
GlyP-G6P	52	67	YFALAHTVRDHLVGRW	1942.46	6.43811	250	0.3054	0.091454	0.052801	0.36515	0.24565
GlyP-G6P	52	67	YFALAHTVRDHLVGRW	1942.59	6.43757	350	0.435163	0.081285	0.0469299	0.488269	0.382057
GlyP-G6P	52	67	YFALAHTVRDHLVGRW	1942.75	6.4374	500	0.596869	0.151375	0.0873964	0.695767	0.497971
GlyP-G6P	52	67	YFALAHTVRDHLVGRW	1942.77	6.44163	1000	0.622344	0.078476	0.0453081	0.673615	0.571073
GlyP-G6P	52	67	YFALAHTVRDHLVGRW	1943.24	6.44238	5000	1.0874	0.073667	0.0425317	1.13553	1.03927
GlyP-G6P	52	67	YFALAHTVRDHLVGRW	1943.62	6.4428	30000	1.47406	0.15095	0.087151	1.57268	1.37544
GlyP-G6P	52	67	YFALAHTVRDHLVGRW	1943.82	6.44186	300000	1.67295	0.094867	0.0547715	1.73493	1.61097
GlyPa	53	61	FALAHTVRD	1030.09	4.87629	0	0	0	0	0	0
GlyPa	53	61	FALAHTVRD	1030.2	4.79685	50	0.106201	0.050982	0.0294345	0.139509	0.0728928
GlyPa	53	61	FALAHTVRD	1030.25	4.78403	150	0.152241	0.0507	0.0292717	0.185365	0.119117
GlyPa	53	61	FALAHTVRD	1030.21	4.7819	250	0.111442	0.047861	0.0276326	0.142711	0.0801728
GlyPa	53	61	FALAHTVRD	1030.22	4.77975	350	0.121277	0.053599	0.0309454	0.156295	0.086259
GlyPa	53	61	FALAHTVRD	1030.21	4.78056	500	0.111645	0.05025	0.0290119	0.144475	0.078815
GlyPa	53	61	FALAHTVRD	1030.21	4.81044	1000	0.119369	0.052364	0.0302324	0.15358	0.0851579
GlyPa	53	61	FALAHTVRD	1030.25	4.7843	5000	0.157361	0.059094	0.0341179	0.195969	0.118753
GlyPa	53	61	FALAHTVRD	1030.26	4.7788	30000	0.164568	0.052012	0.0300291	0.198549	0.130587
GlyPa	53	61	FALAHTVRD	1030.27	4.7804	300000	0.177094	0.051607	0.0297953	0.210811	0.143377
GlyP	53	61	FALAHTVRD	1030.09	4.87629	0	0	0	0	0	0
GlyP	53	61	FALAHTVRD	1030.22	4.78349	50	0.121461	0.054812	0.0316457	0.157272	0.0856505
GlyP	53	61	FALAHTVRD	1030.31	4.78729	150	0.213411	0.048811	0.028181	0.245301	0.181521
GlyP	53	61	FALAHTVRD	1030.22	4.78422	250	0.129486	0.057489	0.0331913	0.167045	0.0919265
GlyP	53	61	FALAHTVRD	1030.22	4.78256	350	0.129362	0.04787	0.0276378	0.160637	0.0980869
GlyP	53	61	FALAHTVRD	1030.24	4.7837	500	0.144284	0.050058	0.028901	0.176989	0.111579
GlyP	53	61	FALAHTVRD	1030.22	4.78164	1000	0.122246	0.050893	0.0293831	0.155496	0.0889959
GlyP	53	61	FALAHTVRD	1030.23	4.78213	5000	0.132973	0.047753	0.0275702	0.164172	0.101774
GlyP	53	61	FALAHTVRD	1030.25	4.78195	30000	0.153611	0.046063	0.0265945	0.183705	0.123517
GlyP	53	61	FALAHTVRD	1030.26	4.78313	300000	0.165878	0.049136	0.0283687	0.19798	0.133776
GlyP-G6P	53	61	FALAHTVRD	1030.09	4.87629	0	0	0	0	0	0
GlyP-G6P	53	61	FALAHTVRD	1030.18	4.78032	50	0.089382	0.056862	0.0328293	0.126532	0.0522322
GlyP-G6P	53	61	FALAHTVRD	1030.21	4.78044	150	0.112721	0.059495	0.0343495	0.151591	0.0738509
GlyP-G6P	53	61	FALAHTVRD	1030.23	4.77702	250	0.130929	0.051084	0.0294934	0.164304	0.0975541
GlyP-G6P	53	61	FALAHTVRD	1030.22	4.77654	350	0.125146	0.053152	0.0306873	0.159872	0.09042
GlyP-G6P	53	61	FALAHTVRD	1030.24	4.77736	500	0.148506	0.046073	0.0266003	0.178607	0.118405
GlyP-G6P	53	61	FALAHTVRD	1030.24	4.77902	1000	0.145511	0.052819	0.0304951	0.180019	0.111003
GlyP-G6P	53	61	FALAHTVRD	1030.22	4.77662	5000	0.125632	0.061245	0.0353598	0.165645	0.0856186
GlyP-G6P	53	61	FALAHTVRD	1030.26	4.77751	30000	0.167541	0.055283	0.0319177	0.203659	0.131423
GlyP-G6P	53	61	FALAHTVRD	1030.26	4.7799	300000	0.165421	0.050028	0.0288837	0.198106	0.132736
GlyPa	53	63	FALAHTVRDHL	1280.42	5.45873	0	0	0	0	0	0
GlyPa	53	63	FALAHTVRDHL	1280.55	5.36738	50	0.1261	0.0805	0.0464767	0.178693	0.0735067
GlyPa	53	63	FALAHTVRDHL	1280.63	5.35943	150	0.214322	0.082776	0.0477907	0.268402	0.160242
GlyPa	53	63	FALAHTVRDHL	1280.56	5.35366	250	0.1392	0.081605	0.0471147	0.192515	0.0858847
GlyPa	53	63	FALAHTVRDHL	1280.54	5.35048	350	0.115845	0.090595	0.052305	0.175034	0.0566563
GlyPa	53	63	FALAHTVRDHL	1280.51	5.35147	500	0.092483	0.101679	0.0587044	0.158913	0.0260527
GlyPa	53	63	FALAHTVRDHL	1280.55	5.3879	1000	0.130837	0.097623	0.0563627	0.194617	0.0670566
GlyPa	53	63	FALAHTVRDHL	1280.55	5.35547	5000	0.132826	0.088051	0.0508363	0.190353	0.0752993
GlyPa	53	63	FALAHTVRDHL	1280.55	5.35379	30000	0.133772	0.073143	0.0422291	0.181559	0.0859852
GlyPa	53	63	FALAHTVRDHL	1280.56	5.35066	300000	0.140539	0.095786	0.0553021	0.203119	0.0779588
GlyP	53	63	FALAHTVRDHL	1280.42	5.45873	0	0	0	0	0	0
GlyP	53	63	FALAHTVRDHL	1280.52	5.35771	50	0.097785	0.073511	0.0424416	0.145812	0.0497578
GlyP	53	63	FALAHTVRDHL	1280.62	5.36386	150	0.202603	0.141004	0.0814087	0.294726	0.11048
GlyP	53	63	FALAHTVRDHL	1280.53	5.35561	250	0.105618	0.103828	0.0599451	0.173452	0.0377837
GlyP	53	63	FALAHTVRDHL	1280.56	5.35387	350	0.138881	0.077057	0.0444889	0.189225	0.0885371
GlyP	53	63	FALAHTVRDHL	1280.52	5.35314	500	0.10525	0.087744	0.050659	0.162576	0.0479239
GlyP	53	63	FALAHTVRDHL	1280.56	5.35332	1000	0.140195	0.073404	0.0423798	0.188152	0.0922377
GlyP	53	63	FALAHTVRDHL	1280.54	5.35285	5000	0.116662	0.070375	0.040631	0.16264	0.0706837
GlyP	53	63	FALAHTVRDHL	1280.6	5.35321	30000	0.179258	0.070106	0.0404757	0.225061	0.133455
GlyP	53	63	FALAHTVRDHL	1280.57	5.35856	300000	0.149528	0.075361	0.0435097	0.198764	0.100292
GlyP-G6P	53	63	FALAHTVRDHL	1280.42	5.45873	0	0	0	0	0	0
GlyP-G6P	53	63	FALAHTVRDHL	1280.47	5.35198	50	0.050607	0.111813	0.0645553	0.123658	-0.0224442
GlyP-G6P	53	63	FALAHTVRDHL	1280.43	5.35647	150	0.012247	0.086021	0.0496642	0.0684474	-0.0439534
GlyP-G6P	53	63	FALAHTVRDHL	1280.46	5.3498	250	0.04131	0.099988	0.0577281	0.106635	-0.0240155
GlyP-G6P	53	63	FALAHTVRDHL	1280.53	5.3466	350	0.11316	0.085626	0.0494362	0.169102	0.0572177
GlyP-G6P	53	63	FALAHTVRDHL	1280.5	5.34883	500	0.075737	0.089874	0.0518888	0.134455	0.0170193
GlyP-G6P	53	63	FALAHTVRDHL	1280.51	5.35051	1000	0.092486	0.071521	0.0412927	0.139213	0.0457589
GlyP-G6P	53	63	FALAHTVRDHL	1280.5	5.34873	5000	0.079989	0.092876	0.053622	0.140668	0.01931
GlyP-G6P	53	63	FALAHTVRDHL	1280.48	5.3536	30000	0.064706	0.084656	0.0488762	0.120015	0.00939741
GlyP-G6P	53	63	FALAHTVRDHL	1280.53	5.35139	300000	0.108278	0.07114	0.0410727	0.154756	0.0617999
GlyPa	53	65	FALAHTVRDHLVG	1436.56	5.53993	0	0	0	0	0	0
GlyPa	53	65	FALAHTVRDHLVG	1436.75	5.44843	50	0.186965	0.046615	0.0269132	0.21742	0.15651
GlyPa	53	65	FALAHTVRDHLVG	1436.82	5.43961	150	0.26532	0.046277	0.026718	0.295554	0.235086
GlyPa	53	65	FALAHTVRDHLVG	1436.77	5.43036	250	0.2106	0.051299	0.0296175	0.244115	0.177085
GlyPa	53	65	FALAHTVRDHLVG	1436.76	5.42503	350	0.200081	0.048175	0.0278138	0.231555	0.168607
GlyPa	53	65	FALAHTVRDHLVG	1436.78	5.42574	500	0.21706	0.047949	0.0276834	0.248387	0.185733
GlyPa	53	65	FALAHTVRDHLVG	1436.77	5.4651	1000	0.211613	0.041881	0.02418	0.238975	0.184251
GlyPa	53	65	FALAHTVRDHLVG	1436.81	5.43159	5000	0.25133	0.042994	0.0248226	0.279419	0.223241
GlyPa	53	65	FALAHTVRDHLVG	1436.9	5.43055	30000	0.337024	0.045245	0.0261222	0.366584	0.307464
GlyPa	53	65	FALAHTVRDHLVG	1437.11	5.4296	300000	0.550359	0.066549	0.0384221	0.593838	0.50688
GlyP	53	65	FALAHTVRDHLVG	1436.56	5.53993	0	0	0	0	0	0
GlyP	53	65	FALAHTVRDHLVG	1436.77	5.43487	50	0.207442	0.052735	0.0304466	0.241896	0.172988
GlyP	53	65	FALAHTVRDHLVG	1436.97	5.44309	150	0.41296	0.117386	0.0677728	0.489652	0.336268
GlyP	53	65	FALAHTVRDHLVG	1436.89	5.43384	250	0.332345	0.055359	0.0319615	0.368513	0.296177
GlyP	53	65	FALAHTVRDHLVG	1436.96	5.42891	350	0.405634	0.048031	0.0277307	0.437014	0.374254
GlyP	53	65	FALAHTVRDHLVG	1437.01	5.43143	500	0.450128	0.046364	0.0267683	0.480419	0.419837
GlyP	53	65	FALAHTVRDHLVG	1437.08	5.42833	1000	0.516667	0.05115	0.0295315	0.550085	0.483249
GlyP	53	65	FALAHTVRDHLVG	1437.24	5.41921	5000	0.685542	0.145709	0.0841251	0.780739	0.590345
GlyP	53	65	FALAHTVRDHLVG	1437.37	5.42891	30000	0.811656	0.049641	0.0286602	0.844088	0.779224
GlyP	53	65	FALAHTVRDHLVG	1437.4	5.43049	300000	0.837972	0.076858	0.044374	0.888186	0.787758
GlyP-G6P	53	65	FALAHTVRDHLVG	1436.56	5.53993	0	0	0	0	0	0
GlyP-G6P	53	65	FALAHTVRDHLVG	1436.67	5.43379	50	0.115698	0.105616	0.0609774	0.1847	0.0466955
GlyP-G6P	53	65	FALAHTVRDHLVG	1436.76	5.43737	150	0.20108	0.051299	0.0296175	0.234595	0.167565
GlyP-G6P	53	65	FALAHTVRDHLVG	1436.78	5.43265	250	0.220493	0.051327	0.0296337	0.254027	0.186959
GlyP-G6P	53	65	FALAHTVRDHLVG	1436.88	5.42607	350	0.318137	0.043904	0.025348	0.346821	0.289453
GlyP-G6P	53	65	FALAHTVRDHLVG	1436.94	5.4269	500	0.377867	0.063905	0.0368956	0.419618	0.336116
GlyP-G6P	53	65	FALAHTVRDHLVG	1437.06	5.42904	1000	0.497216	0.077215	0.0445801	0.547663	0.446769
GlyP-G6P	53	65	FALAHTVRDHLVG	1437.26	5.42567	5000	0.696961	0.059025	0.0340781	0.735524	0.658398
GlyP-G6P	53	65	FALAHTVRDHLVG	1437.33	5.43215	30000	0.773586	0.095736	0.0552732	0.836134	0.711038
GlyP-G6P	53	65	FALAHTVRDHLVG	1437.34	5.42823	300000	0.780794	0.064203	0.0370676	0.82274	0.738848
GlyPa	53	67	FALAHTVRDHLVGRW	1779.47	6.06496	0	0	0	0	0	0
GlyPa	53	67	FALAHTVRDHLVGRW	1779.57	6.00275	50	0.094301	0.258413	0.149195	0.263131	-0.0745288
GlyPa	53	67	FALAHTVRDHLVGRW	1779.66	6.00963	150	0.191638	0.23186	0.133864	0.34312	0.0401561
GlyPa	53	67	FALAHTVRDHLVGRW	1779.6	5.97715	250	0.126165	0.260654	0.150489	0.296459	-0.0441289
GlyPa	53	67	FALAHTVRDHLVGRW	1779.61	5.96443	350	0.136824	0.267857	0.154647	0.311824	-0.0381759
GlyPa	53	67	FALAHTVRDHLVGRW	1779.59	5.96563	500	0.119275	0.262314	0.151447	0.290653	-0.0521035
GlyPa	53	67	FALAHTVRDHLVGRW	1779.61	6.01173	1000	0.136924	0.261401	0.15092	0.307706	-0.033858
GlyPa	53	67	FALAHTVRDHLVGRW	1779.71	5.97598	5000	0.241751	0.269854	0.1558	0.418056	0.0654464
GlyPa	53	67	FALAHTVRDHLVGRW	1779.82	5.96766	30000	0.346061	0.258889	0.14947	0.515202	0.17692
GlyPa	53	67	FALAHTVRDHLVGRW	1780.2	5.96795	300000	0.724976	0.255475	0.147499	0.891886	0.558066
GlyP	53	67	FALAHTVRDHLVGRW	1779.47	6.06496	0	0	0	0	0	0
GlyP	53	67	FALAHTVRDHLVGRW	1779.61	5.98733	50	0.133507	0.246804	0.142492	0.294752	-0.0277383
GlyP	53	67	FALAHTVRDHLVGRW	1779.76	6.01398	150	0.283452	0.230471	0.133062	0.434026	0.132878
GlyP	53	67	FALAHTVRDHLVGRW	1779.69	5.98781	250	0.220551	0.244671	0.141261	0.380403	0.0606993
GlyP	53	67	FALAHTVRDHLVGRW	1779.84	5.97546	350	0.370144	0.244527	0.141178	0.529902	0.210386
GlyP	53	67	FALAHTVRDHLVGRW	1779.87	5.97637	500	0.398496	0.240112	0.138629	0.555369	0.241623
GlyP	53	67	FALAHTVRDHLVGRW	1779.99	5.97309	1000	0.512984	0.233279	0.134684	0.665393	0.360575
GlyP	53	67	FALAHTVRDHLVGRW	1780.34	5.97325	5000	0.870288	0.226847	0.13097	1.01849	0.722081
GlyP	53	67	FALAHTVRDHLVGRW	1780.59	5.97206	30000	1.12196	0.221736	0.128019	1.26683	0.977095
GlyP	53	67	FALAHTVRDHLVGRW	1780.69	5.97564	300000	1.21305	0.232955	0.134497	1.36525	1.06085
GlyP-G6P	53	67	FALAHTVRDHLVGRW	1779.47	6.06496	0	0	0	0	0	0
GlyP-G6P	53	67	FALAHTVRDHLVGRW	1779.52	5.99297	50	0.046956	0.244201	0.14099	0.206501	-0.112589
GlyP-G6P	53	67	FALAHTVRDHLVGRW	1779.55	6.01695	150	0.075389	0.236669	0.136641	0.230013	-0.0792347
GlyP-G6P	53	67	FALAHTVRDHLVGRW	1779.62	5.98036	250	0.142581	0.245956	0.142003	0.303272	-0.0181103
GlyP-G6P	53	67	FALAHTVRDHLVGRW	1779.76	5.96873	350	0.285942	0.242543	0.140032	0.444403	0.127481
GlyP-G6P	53	67	FALAHTVRDHLVGRW	1779.79	5.97333	500	0.317576	0.246225	0.142158	0.478443	0.156709
GlyP-G6P	53	67	FALAHTVRDHLVGRW	1779.92	5.96829	1000	0.445736	0.233022	0.134535	0.597977	0.293495
GlyP-G6P	53	67	FALAHTVRDHLVGRW	1780.24	5.97788	5000	0.762458	0.256017	0.147811	0.929722	0.595194
GlyP-G6P	53	67	FALAHTVRDHLVGRW	1780.56	5.98054	30000	1.08673	0.226203	0.130598	1.23451	0.938942
GlyP-G6P	53	67	FALAHTVRDHLVGRW	1780.66	5.97238	300000	1.1878	0.220803	0.127481	1.33206	1.04354
GlyPa	54	61	ALAHTVRD	882.913	4.878	0	0	0	0	0	0
GlyPa	54	61	ALAHTVRD	883.065	4.80092	50	0.151976	0.056549	0.0326486	0.188921	0.115031
GlyPa	54	61	ALAHTVRD	883.024	4.78948	150	0.111019	0.042074	0.0242914	0.138507	0.0835307
GlyPa	54	61	ALAHTVRD	883.092	4.78956	250	0.179528	0.015965	0.0092174	0.189958	0.169098
GlyPa	54	61	ALAHTVRD	883.016	4.78604	350	0.103309	0.131191	0.0757432	0.18902	0.0175975
GlyPa	54	61	ALAHTVRD	882.99	4.78637	500	0.076779	0.103858	0.0599624	0.144633	0.00892511
GlyPa	54	61	ALAHTVRD	882.987	4.81413	1000	0.073973	0.109037	0.0629525	0.145211	0.00273549
GlyPa	54	61	ALAHTVRD	882.858	4.79242	5000	-0.05511	0.01894	0.010935	-0.0427359	-0.0674841
GlyPa	54	61	ALAHTVRD	882.898	4.78659	30000	-0.015283	0.019723	0.0113871	-0.00239731	-0.0281687
GlyPa	54	61	ALAHTVRD	882.864	4.78684	300000	-0.049197	0.014234	0.008218	-0.0398975	-0.0584965
GlyP	54	61	ALAHTVRD	882.913	4.878	0	0	0	0	0	0
GlyP	54	61	ALAHTVRD	883.003	4.79095	50	0.090041	0.040089	0.0231454	0.116232	0.0638495
GlyP	54	61	ALAHTVRD	883.074	4.78728	150	0.161131	0.128427	0.0741474	0.245037	0.0772254
GlyP	54	61	ALAHTVRD	882.875	4.78957	250	-0.03784	0.03202	0.0184868	-0.0169203	-0.0587597
GlyP	54	61	ALAHTVRD	882.975	4.78901	350	0.062479	0.092511	0.0534113	0.12292	0.00203848
GlyP	54	61	ALAHTVRD	882.999	4.79027	500	0.085589	0.136063	0.078556	0.174483	-0.00330549
GlyP	54	61	ALAHTVRD	883.029	4.78982	1000	0.116509	0.147062	0.0849063	0.21259	0.0204285
GlyP	54	61	ALAHTVRD	882.9	4.78794	5000	-0.013143	0.015818	0.00913253	-0.00280857	-0.0234774
GlyP	54	61	ALAHTVRD	882.897	4.78756	30000	-0.016192	0.033302	0.0192269	0.00556531	-0.0379493
GlyP	54	61	ALAHTVRD	883.047	4.79001	300000	0.133759	0.013166	0.00760139	0.142361	0.125157
GlyP-G6P	54	61	ALAHTVRD	882.913	4.878	0	0	0	0	0	0
GlyP-G6P	54	61	ALAHTVRD	882.982	4.78684	50	0.068968	0.062147	0.0358806	0.109571	0.0283653
GlyP-G6P	54	61	ALAHTVRD	882.901	4.78465	150	-0.011471	0.014032	0.00810138	-0.00230343	-0.0206386
GlyP-G6P	54	61	ALAHTVRD	883.021	4.78192	250	0.10831	0.036292	0.0209532	0.132021	0.0845992
GlyP-G6P	54	61	ALAHTVRD	882.974	4.78348	350	0.060893	0.056941	0.0328749	0.0980945	0.0236915
GlyP-G6P	54	61	ALAHTVRD	882.961	4.78414	500	0.048223	0.118794	0.0685857	0.125835	-0.0293891
GlyP-G6P	54	61	ALAHTVRD	883.095	4.78774	1000	0.182428	0.012206	0.00704714	0.190403	0.174453
GlyP-G6P	54	61	ALAHTVRD	882.906	4.78188	5000	-0.007237	0.077384	0.0446777	0.0433205	-0.0577945
GlyP-G6P	54	61	ALAHTVRD	882.943	4.78272	30000	0.029698	0.111207	0.0642054	0.102353	-0.0429572
GlyP-G6P	54	61	ALAHTVRD	883	4.78687	300000	0.086625	0.101879	0.0588199	0.153186	0.0200641
GlyPa	54	67	ALAHTVRDHLVGRW	1632.01	5.47626	0	0	0	0	0	0
GlyPa	54	67	ALAHTVRDHLVGRW	1632.14	5.40796	50	0.131451	0.121361	0.0700678	0.21074	0.0521618
GlyPa	54	67	ALAHTVRDHLVGRW	1632.28	5.41142	150	0.273274	0.120522	0.0695834	0.352015	0.194533
GlyPa	54	67	ALAHTVRDHLVGRW	1632.16	5.38647	250	0.153852	0.118549	0.0684443	0.231304	0.0764
GlyPa	54	67	ALAHTVRDHLVGRW	1632.17	5.37769	350	0.162787	0.120005	0.0692849	0.24119	0.0843837
GlyPa	54	67	ALAHTVRDHLVGRW	1632.17	5.37768	500	0.164092	0.120566	0.0696088	0.242862	0.0853222
GlyPa	54	67	ALAHTVRDHLVGRW	1632.17	5.41645	1000	0.165815	0.118212	0.0682497	0.243047	0.0885832
GlyPa	54	67	ALAHTVRDHLVGRW	1632.23	5.38584	5000	0.226746	0.122853	0.0709292	0.30701	0.146482
GlyPa	54	67	ALAHTVRDHLVGRW	1632.38	5.38321	30000	0.377022	0.122696	0.0708386	0.457183	0.296861
GlyPa	54	67	ALAHTVRDHLVGRW	1632.82	5.37989	300000	0.807526	0.116623	0.0673323	0.88372	0.731332
GlyP	54	67	ALAHTVRDHLVGRW	1632.01	5.47626	0	0	0	0	0	0
GlyP	54	67	ALAHTVRDHLVGRW	1632.17	5.39612	50	0.16444	0.119482	0.068983	0.242502	0.0863784
GlyP	54	67	ALAHTVRDHLVGRW	1632.36	5.41688	150	0.349134	0.13402	0.0773765	0.436694	0.261574
GlyP	54	67	ALAHTVRDHLVGRW	1632.28	5.39467	250	0.270211	0.121189	0.0699685	0.349388	0.191034
GlyP	54	67	ALAHTVRDHLVGRW	1632.43	5.38347	350	0.419594	0.114683	0.0662123	0.49452	0.344668
GlyP	54	67	ALAHTVRDHLVGRW	1632.48	5.38557	500	0.471292	0.11846	0.0683929	0.548686	0.393898
GlyP	54	67	ALAHTVRDHLVGRW	1632.65	5.38221	1000	0.643962	0.117613	0.0679039	0.720802	0.567122
GlyP	54	67	ALAHTVRDHLVGRW	1633.06	5.38402	5000	1.05668	0.114292	0.0659865	1.13135	0.982009
GlyP	54	67	ALAHTVRDHLVGRW	1633.34	5.3845	30000	1.32942	0.118024	0.0681412	1.40653	1.25231
GlyP	54	67	ALAHTVRDHLVGRW	1633.41	5.38879	300000	1.40321	0.123712	0.0714252	1.48403	1.32238
GlyP-G6P	54	67	ALAHTVRDHLVGRW	1632.01	5.47626	0	0	0	0	0	0
GlyP-G6P	54	67	ALAHTVRDHLVGRW	1632.11	5.39509	50	0.106592	0.127976	0.073887	0.190203	0.022981
GlyP-G6P	54	67	ALAHTVRDHLVGRW	1632.14	5.41367	150	0.131658	0.119201	0.0688207	0.209536	0.05378
GlyP-G6P	54	67	ALAHTVRDHLVGRW	1632.19	5.39098	250	0.18338	0.127983	0.073891	0.266996	0.0997644
GlyP-G6P	54	67	ALAHTVRDHLVGRW	1632.34	5.37884	350	0.328117	0.117248	0.0676932	0.404719	0.251515
GlyP-G6P	54	67	ALAHTVRDHLVGRW	1632.38	5.38139	500	0.373391	0.127754	0.0737588	0.456857	0.289925
GlyP-G6P	54	67	ALAHTVRDHLVGRW	1632.55	5.38092	1000	0.541697	0.113383	0.0654617	0.615774	0.46762
GlyP-G6P	54	67	ALAHTVRDHLVGRW	1632.96	5.38763	5000	0.957293	0.121628	0.070222	1.03676	0.877829
GlyP-G6P	54	67	ALAHTVRDHLVGRW	1633.3	5.38811	30000	1.29652	0.123631	0.0713784	1.3773	1.21575
GlyP-G6P	54	67	ALAHTVRDHLVGRW	1633.39	5.38284	300000	1.38551	0.115171	0.066494	1.46075	1.31026
GlyPa	56	67	AHTVRDHLVGRW	1447.52	6.07465	0	0	0	0	0	0
GlyPa	56	67	AHTVRDHLVGRW	1447.71	6.00421	50	0.185063	0.083002	0.0479212	0.239291	0.130835
GlyPa	56	67	AHTVRDHLVGRW	1447.79	6.01148	150	0.271321	0.078978	0.045598	0.32292	0.219722
GlyPa	56	67	AHTVRDHLVGRW	1447.75	5.98144	250	0.227331	0.069465	0.0401056	0.272715	0.181947
GlyPa	56	67	AHTVRDHLVGRW	1447.75	5.97027	350	0.231034	0.070829	0.0408931	0.277309	0.184759
GlyPa	56	67	AHTVRDHLVGRW	1447.74	5.97178	500	0.215114	0.075208	0.0434214	0.26425	0.165978
GlyPa	56	67	AHTVRDHLVGRW	1447.74	6.01112	1000	0.221197	0.07825	0.0451777	0.27232	0.170074
GlyPa	56	67	AHTVRDHLVGRW	1447.8	5.98289	5000	0.280237	0.059537	0.0343737	0.319135	0.241339
GlyPa	56	67	AHTVRDHLVGRW	1447.92	5.9709	30000	0.400376	0.071654	0.0413695	0.44719	0.353562
GlyPa	56	67	AHTVRDHLVGRW	1448.2	5.971	300000	0.674911	0.065958	0.0380809	0.718004	0.631818
GlyP	56	67	AHTVRDHLVGRW	1447.52	6.07465	0	0	0	0	0	0
GlyP	56	67	AHTVRDHLVGRW	1447.74	5.99075	50	0.223303	0.077693	0.0448561	0.274062	0.172544
GlyP	56	67	AHTVRDHLVGRW	1447.81	6.02069	150	0.294277	0.11202	0.0646748	0.367463	0.221091
GlyP	56	67	AHTVRDHLVGRW	1447.83	5.99105	250	0.312225	0.073694	0.0425473	0.360372	0.264078
GlyP	56	67	AHTVRDHLVGRW	1447.94	5.97923	350	0.42124	0.068992	0.0398325	0.466315	0.376165
GlyP	56	67	AHTVRDHLVGRW	1448	5.98048	500	0.477165	0.069211	0.039959	0.522383	0.431947
GlyP	56	67	AHTVRDHLVGRW	1448.1	5.97927	1000	0.584812	0.065951	0.0380768	0.6279	0.541724
GlyP	56	67	AHTVRDHLVGRW	1448.42	5.97588	5000	0.901279	0.061233	0.0353529	0.941285	0.861273
GlyP	56	67	AHTVRDHLVGRW	1448.64	5.97856	30000	1.12278	0.062971	0.0363563	1.16392	1.08164
GlyP	56	67	AHTVRDHLVGRW	1448.63	5.9759	300000	1.1084	0.089417	0.0516249	1.16682	1.04998
GlyP-G6P	56	67	AHTVRDHLVGRW	1447.52	6.07465	0	0	0	0	0	0
GlyP-G6P	56	67	AHTVRDHLVGRW	1447.69	5.99181	50	0.168425	0.093873	0.0541976	0.229755	0.107095
GlyP-G6P	56	67	AHTVRDHLVGRW	1447.7	6.01358	150	0.175792	0.110831	0.0639883	0.248202	0.103382
GlyP-G6P	56	67	AHTVRDHLVGRW	1447.8	5.97486	250	0.27905	0.081262	0.0469166	0.332141	0.225959
GlyP-G6P	56	67	AHTVRDHLVGRW	1447.89	5.97367	350	0.365313	0.093078	0.0537386	0.426124	0.304502
GlyP-G6P	56	67	AHTVRDHLVGRW	1447.93	5.97355	500	0.406109	0.08217	0.0474409	0.459793	0.352425
GlyP-G6P	56	67	AHTVRDHLVGRW	1448.06	5.97663	1000	0.538459	0.065234	0.0376629	0.581079	0.495839
GlyP-G6P	56	67	AHTVRDHLVGRW	1448.35	5.97879	5000	0.829277	0.087762	0.0506694	0.886615	0.771939
GlyP-G6P	56	67	AHTVRDHLVGRW	1448.61	5.97795	30000	1.08618	0.099344	0.0573563	1.15108	1.02128
GlyP-G6P	56	67	AHTVRDHLVGRW	1448.66	5.97453	300000	1.14216	0.06833	0.0394503	1.1868	1.09752
GlyPa	57	67	HTVRDHLVGRW	1376.42	6.07184	0	0	0	0	0	0
GlyPa	57	67	HTVRDHLVGRW	1376.6	5.9853	50	0.176974	0.039528	0.0228215	0.202799	0.151149
GlyPa	57	67	HTVRDHLVGRW	1376.62	5.98949	150	0.199026	0.032126	0.018548	0.220015	0.178037
GlyPa	57	67	HTVRDHLVGRW	1376.56	5.97185	250	0.134412	0.033492	0.0193366	0.156293	0.112531
GlyPa	57	67	HTVRDHLVGRW	1376.61	5.96637	350	0.187985	0.018915	0.0109206	0.200343	0.175627
GlyPa	57	67	HTVRDHLVGRW	1376.59	5.96748	500	0.171636	0.045414	0.0262198	0.201306	0.141966
GlyPa	57	67	HTVRDHLVGRW	1376.55	6.00298	1000	0.127125	0.061433	0.0354684	0.167261	0.0869888
GlyPa	57	67	HTVRDHLVGRW	1376.63	5.97808	5000	0.212659	0.045526	0.0262844	0.242403	0.182915
GlyPa	57	67	HTVRDHLVGRW	1376.79	5.96625	30000	0.366221	0.027148	0.0156739	0.383958	0.348484
GlyPa	57	67	HTVRDHLVGRW	1377.08	5.96849	300000	0.659114	0.026843	0.0154978	0.676651	0.641577
GlyP	57	67	HTVRDHLVGRW	1376.42	6.07184	0	0	0	0	0	0
GlyP	57	67	HTVRDHLVGRW	1376.62	5.97305	50	0.202876	0.035723	0.0206247	0.226215	0.179537
GlyP	57	67	HTVRDHLVGRW	1376.68	5.99654	150	0.255814	0.079285	0.0457752	0.307614	0.204014
GlyP	57	67	HTVRDHLVGRW	1376.73	5.9963	250	0.306701	0.073517	0.0424451	0.354732	0.25867
GlyP	57	67	HTVRDHLVGRW	1376.83	6.02218	350	0.410647	0.023195	0.0133916	0.425801	0.395493
GlyP	57	67	HTVRDHLVGRW	1376.84	5.96901	500	0.41815	0.035913	0.0207344	0.441613	0.394687
GlyP	57	67	HTVRDHLVGRW	1376.92	5.96596	1000	0.500061	0.026444	0.0152675	0.517338	0.482784
GlyP	57	67	HTVRDHLVGRW	1377.18	5.96672	5000	0.754159	0.028131	0.0162414	0.772538	0.73578
GlyP	57	67	HTVRDHLVGRW	1377.39	5.96752	30000	0.966744	0.031376	0.0181149	0.987243	0.946245
GlyP	57	67	HTVRDHLVGRW	1377.47	5.96909	300000	1.05027	0.061969	0.0357778	1.09075	1.00978
GlyP-G6P	57	67	HTVRDHLVGRW	1376.42	6.07184	0	0	0	0	0	0
GlyP-G6P	57	67	HTVRDHLVGRW	1376.61	5.97748	50	0.18498	0.02493	0.0143933	0.201268	0.168692
GlyP-G6P	57	67	HTVRDHLVGRW	1376.48	5.98971	150	0.054716	0.018961	0.0109471	0.0671039	0.0423281
GlyP-G6P	57	67	HTVRDHLVGRW	1376.66	5.96543	250	0.242708	0.018968	0.0109512	0.2551	0.230316
GlyP-G6P	57	67	HTVRDHLVGRW	1376.75	5.96227	350	0.324246	0.049139	0.0283704	0.35635	0.292142
GlyP-G6P	57	67	HTVRDHLVGRW	1376.82	5.96465	500	0.397151	0.051217	0.0295701	0.430613	0.363689
GlyP-G6P	57	67	HTVRDHLVGRW	1376.92	5.96781	1000	0.497284	0.025674	0.0148229	0.514058	0.48051
GlyP-G6P	57	67	HTVRDHLVGRW	1377.12	5.96724	5000	0.698833	0.026096	0.0150665	0.715882	0.681784
GlyP-G6P	57	67	HTVRDHLVGRW	1377.35	5.96749	30000	0.923698	0.019112	0.0110343	0.936185	0.911211
GlyP-G6P	57	67	HTVRDHLVGRW	1377.43	5.97187	300000	1.00479	0.046061	0.0265933	1.03488	0.974695
GlyPa	68	74	IRTQQHY	946.278	3.62402	0	0	0	0	0	0
GlyPa	68	74	IRTQQHY	946.323	3.56012	50	0.044698	0.151332	0.0873716	0.143568	-0.0541722
GlyPa	68	74	IRTQQHY	946.323	3.55358	150	0.044648	0.142853	0.0824762	0.137979	-0.0486826
GlyPa	68	74	IRTQQHY	946.351	3.54938	250	0.073185	0.161231	0.0930868	0.178523	-0.0321526
GlyPa	68	74	IRTQQHY	946.362	3.55155	350	0.083875	0.159357	0.0920048	0.187988	-0.0202382
GlyPa	68	74	IRTQQHY	946.373	3.5506	500	0.094536	0.160873	0.0928801	0.19964	-0.0105677
GlyPa	68	74	IRTQQHY	946.367	3.57012	1000	0.089413	0.158516	0.0915193	0.192977	-0.0141508
GlyPa	68	74	IRTQQHY	946.376	3.55392	5000	0.097873	0.166261	0.0959908	0.206497	-0.0107509
GlyPa	68	74	IRTQQHY	946.363	3.54911	30000	0.084902	0.157071	0.090685	0.187522	-0.0177177
GlyPa	68	74	IRTQQHY	946.424	3.55241	300000	0.14617	0.159789	0.0922542	0.250565	0.0417745
GlyP	68	74	IRTQQHY	946.278	3.62402	0	0	0	0	0	0
GlyP	68	74	IRTQQHY	946.321	3.55417	50	0.042539	0.154897	0.0894298	0.143738	-0.0586604
GlyP	68	74	IRTQQHY	946.344	3.55417	150	0.065525	0.16363	0.0944718	0.17243	-0.0413799
GlyP	68	74	IRTQQHY	946.306	3.55361	250	0.028189	0.172644	0.0996761	0.140983	-0.0846051
GlyP	68	74	IRTQQHY	946.353	3.5539	350	0.074792	0.155638	0.0898576	0.176475	-0.0268915
GlyP	68	74	IRTQQHY	946.329	3.55199	500	0.05061	0.152068	0.0877965	0.149961	-0.0487411
GlyP	68	74	IRTQQHY	946.363	3.5493	1000	0.084843	0.152131	0.0878329	0.184235	-0.0145493
GlyP	68	74	IRTQQHY	946.384	3.55182	5000	0.10549	0.159217	0.091924	0.209512	0.00146823
GlyP	68	74	IRTQQHY	946.36	3.55291	30000	0.082005	0.149047	0.0860523	0.179382	-0.0153724
GlyP	68	74	IRTQQHY	946.603	3.55166	300000	0.32509	0.148801	0.0859103	0.422307	0.227873
GlyP-G6P	68	74	IRTQQHY	946.278	3.62402	0	0	0	0	0	0
GlyP-G6P	68	74	IRTQQHY	946.262	3.54411	50	-0.015612	0.169547	0.097888	0.0951587	-0.126383
GlyP-G6P	68	74	IRTQQHY	946.194	3.54535	150	-0.084103	0.17399	0.100453	0.0295705	-0.197776
GlyP-G6P	68	74	IRTQQHY	946.286	3.53811	250	0.008237	0.168099	0.097052	0.118062	-0.101588
GlyP-G6P	68	74	IRTQQHY	946.305	3.53777	350	0.027375	0.152426	0.0880032	0.12696	-0.07221
GlyP-G6P	68	74	IRTQQHY	946.295	3.54129	500	0.016465	0.16823	0.0971276	0.126375	-0.0934453
GlyP-G6P	68	74	IRTQQHY	946.322	3.54384	1000	0.043835	0.152158	0.0878485	0.143245	-0.0555749
GlyP-G6P	68	74	IRTQQHY	946.303	3.53873	5000	0.025253	0.161293	0.0931226	0.130631	-0.0801251
GlyP-G6P	68	74	IRTQQHY	946.327	3.54271	30000	0.048705	0.155192	0.0896001	0.150097	-0.0526871
GlyP-G6P	68	74	IRTQQHY	946.423	3.54345	300000	0.144756	0.154513	0.0892081	0.245704	0.0438075
GlyPa	68	84	IRTQQHYYEKDPKRIYY	2302.88	4.54061	0	0	0	0	0	0
GlyPa	68	84	IRTQQHYYEKDPKRIYY	2302.99	4.47943	50	0.107028	0.199692	0.115292	0.237493	-0.0234374
GlyPa	68	84	IRTQQHYYEKDPKRIYY	2303.06	4.48073	150	0.178151	0.182717	0.105492	0.297526	0.0587759
GlyPa	68	84	IRTQQHYYEKDPKRIYY	2302.99	4.46468	250	0.109645	0.191947	0.110821	0.23505	-0.0157604
GlyPa	68	84	IRTQQHYYEKDPKRIYY	2303.1	4.45836	350	0.216611	0.26952	0.155607	0.392697	0.0405246
GlyPa	68	84	IRTQQHYYEKDPKRIYY	2303.09	4.46018	500	0.203574	0.263793	0.152301	0.375919	0.0312292
GlyPa	68	84	IRTQQHYYEKDPKRIYY	2303.06	4.48759	1000	0.178018	0.203145	0.117286	0.310739	0.0452966
GlyPa	68	84	IRTQQHYYEKDPKRIYY	2303.09	4.46579	5000	0.208915	0.183594	0.105998	0.328863	0.0889669
GlyPa	68	84	IRTQQHYYEKDPKRIYY	2303.43	4.46042	30000	0.549069	0.178861	0.103265	0.665925	0.432213
GlyPa	68	84	IRTQQHYYEKDPKRIYY	2304.02	4.45965	300000	1.14175	0.162618	0.0938875	1.24799	1.03551
GlyP	68	84	IRTQQHYYEKDPKRIYY	2302.88	4.54061	0	0	0	0	0	0
GlyP	68	84	IRTQQHYYEKDPKRIYY	2302.93	4.46963	50	0.051851	0.18254	0.10539	0.17111	-0.0674085
GlyP	68	84	IRTQQHYYEKDPKRIYY	2303.06	4.48447	150	0.182321	0.175609	0.101388	0.297052	0.0675898
GlyP	68	84	IRTQQHYYEKDPKRIYY	2302.92	4.46999	250	0.041523	0.178643	0.10314	0.158236	-0.0751904
GlyP	68	84	IRTQQHYYEKDPKRIYY	2302.99	4.46216	350	0.110039	0.184307	0.10641	0.230453	-0.0103749
GlyP	68	84	IRTQQHYYEKDPKRIYY	2302.97	4.46399	500	0.092488	0.187109	0.108027	0.214733	-0.0297565
GlyP	68	84	IRTQQHYYEKDPKRIYY	2303.04	4.45982	1000	0.156241	0.19043	0.109945	0.280655	0.0318267
GlyP	68	84	IRTQQHYYEKDPKRIYY	2303.17	4.46401	5000	0.284707	0.188691	0.108941	0.407985	0.161429
GlyP	68	84	IRTQQHYYEKDPKRIYY	2303.58	4.4625	30000	0.694236	0.187998	0.108541	0.817061	0.571411
GlyP	68	84	IRTQQHYYEKDPKRIYY	2304.21	4.46375	300000	1.32715	0.374884	0.216439	1.57207	1.08222
GlyP-G6P	68	84	IRTQQHYYEKDPKRIYY	2302.88	4.54061	0	0	0	0	0	0
GlyP-G6P	68	84	IRTQQHYYEKDPKRIYY	2302.89	4.4623	50	0.004039	0.197812	0.114207	0.133276	-0.125198
GlyP-G6P	68	84	IRTQQHYYEKDPKRIYY	2302.88	4.48139	150	-0.001456	0.184837	0.106716	0.119304	-0.122216
GlyP-G6P	68	84	IRTQQHYYEKDPKRIYY	2302.89	4.4574	250	0.008586	0.17603	0.101631	0.123592	-0.10642
GlyP-G6P	68	84	IRTQQHYYEKDPKRIYY	2302.94	4.45158	350	0.061595	0.185993	0.107383	0.18311	-0.0599204
GlyP-G6P	68	84	IRTQQHYYEKDPKRIYY	2302.93	4.45518	500	0.048327	0.180092	0.103976	0.165987	-0.0693331
GlyP-G6P	68	84	IRTQQHYYEKDPKRIYY	2302.97	4.45432	1000	0.082954	0.179596	0.10369	0.20029	-0.0343821
GlyP-G6P	68	84	IRTQQHYYEKDPKRIYY	2303.01	4.45824	5000	0.128063	0.194393	0.112233	0.255066	0.00105957
GlyP-G6P	68	84	IRTQQHYYEKDPKRIYY	2303.29	4.45976	30000	0.41074	0.180272	0.10408	0.528518	0.292962
GlyP-G6P	68	84	IRTQQHYYEKDPKRIYY	2304.02	4.45591	300000	1.14228	0.161278	0.0931139	1.24765	1.03692
GlyPa	68	87	IRTQQHYYEKDPKRIYYLSL	2615.92	5.88515	0	0	0	0	0	0
GlyPa	68	87	IRTQQHYYEKDPKRIYYLSL	2615.99	5.72051	50	0.074389	0.09887	0.0570826	0.138984	0.00979393
GlyPa	68	87	IRTQQHYYEKDPKRIYYLSL	2616	5.72019	150	0.08203	0.134702	0.0777702	0.170035	-0.00597531
GlyPa	68	87	IRTQQHYYEKDPKRIYYLSL	2616.01	5.71484	250	0.091886	0.095472	0.0551208	0.154261	0.029511
GlyPa	68	87	IRTQQHYYEKDPKRIYYLSL	2616.02	5.71455	350	0.101339	0.159385	0.092021	0.205471	-0.00279253
GlyPa	68	87	IRTQQHYYEKDPKRIYYLSL	2616.02	5.71488	500	0.099124	0.096998	0.0560018	0.162496	0.035752
GlyPa	68	87	IRTQQHYYEKDPKRIYYLSL	2616	5.71556	1000	0.078183	0.101578	0.0586461	0.144547	0.0118187
GlyPa	68	87	IRTQQHYYEKDPKRIYYLSL	2616.13	5.71973	5000	0.210081	0.092109	0.0531792	0.270259	0.149903
GlyPa	68	87	IRTQQHYYEKDPKRIYYLSL	2616.64	5.7132	30000	0.724033	0.102954	0.0594405	0.791296	0.65677
GlyPa	68	87	IRTQQHYYEKDPKRIYYLSL	2617.66	5.71456	300000	1.73677	0.103792	0.0599243	1.80458	1.66896
GlyP	68	87	IRTQQHYYEKDPKRIYYLSL	2615.92	5.88515	0	0	0	0	0	0
GlyP	68	87	IRTQQHYYEKDPKRIYYLSL	2615.95	5.72165	50	0.033846	0.106278	0.0613596	0.103281	-0.035589
GlyP	68	87	IRTQQHYYEKDPKRIYYLSL	2616.25	5.65911	150	0.330494	0.089295	0.0515545	0.388833	0.272155
GlyP	68	87	IRTQQHYYEKDPKRIYYLSL	2615.97	5.71682	250	0.048742	0.097761	0.0564423	0.112613	-0.0151285
GlyP	68	87	IRTQQHYYEKDPKRIYYLSL	2615.98	5.71873	350	0.056784	0.110125	0.0635807	0.128732	-0.0151643
GlyP	68	87	IRTQQHYYEKDPKRIYYLSL	2616.03	5.72088	500	0.113399	0.111064	0.0641228	0.185961	0.0408372
GlyP	68	87	IRTQQHYYEKDPKRIYYLSL	2616.04	5.71769	1000	0.123645	0.103942	0.0600109	0.191554	0.0557362
GlyP	68	87	IRTQQHYYEKDPKRIYYLSL	2616.23	5.71759	5000	0.308984	0.110263	0.0636604	0.381022	0.236946
GlyP	68	87	IRTQQHYYEKDPKRIYYLSL	2616.67	5.71546	30000	0.74573	0.134342	0.0775624	0.8335	0.65796
GlyP	68	87	IRTQQHYYEKDPKRIYYLSL	2617.3	5.71479	300000	1.38093	0.161775	0.0934008	1.48662	1.27524
GlyP-G6P	68	87	IRTQQHYYEKDPKRIYYLSL	2615.89	5.8889	0	0	0	0	0	0
GlyP-G6P	68	87	IRTQQHYYEKDPKRIYYLSL	2615.71	5.71338	50	-0.177979	0.300844	0.173692	0.0185724	-0.37453
GlyP-G6P	68	87	IRTQQHYYEKDPKRIYYLSL	2615.85	5.71769	150	-0.043426	0.239812	0.138456	0.113251	-0.200103
GlyP-G6P	68	87	IRTQQHYYEKDPKRIYYLSL	2615.86	5.71395	250	-0.027419	0.27356	0.15794	0.151307	-0.206145
GlyP-G6P	68	87	IRTQQHYYEKDPKRIYYLSL	2615.89	5.70913	350	0.004325	0.207733	0.119935	0.140044	-0.131394
GlyP-G6P	68	87	IRTQQHYYEKDPKRIYYLSL	2615.86	5.7105	500	-0.029412	0.230089	0.132842	0.120913	-0.179737
GlyP-G6P	68	87	IRTQQHYYEKDPKRIYYLSL	2615.81	5.714	1000	-0.081883	0.261572	0.151019	0.0890107	-0.252777
GlyP-G6P	68	87	IRTQQHYYEKDPKRIYYLSL	2616.05	5.70267	5000	0.163302	0.3242	0.187177	0.375113	-0.0485087
GlyP-G6P	68	87	IRTQQHYYEKDPKRIYYLSL	2616.29	5.71243	30000	0.399136	0.2468	0.14249	0.560379	0.237893
GlyP-G6P	68	87	IRTQQHYYEKDPKRIYYLSL	2617.15	5.70959	300000	1.25726	0.203666	0.117587	1.39033	1.1242
GlyPa	75	84	YEKDPKRIYY	1375.74	4.69048	0	0	0	0	0	0
GlyPa	75	84	YEKDPKRIYY	1375.71	4.61206	50	-0.022258	0.132352	0.0764135	0.064212	-0.108728
GlyPa	75	84	YEKDPKRIYY	1375.71	4.60004	150	-0.022657	0.130074	0.0750983	0.0623247	-0.107639
GlyPa	75	84	YEKDPKRIYY	1375.71	4.59863	250	-0.020737	0.127904	0.0738454	0.0628269	-0.104301
GlyPa	75	84	YEKDPKRIYY	1375.75	4.59668	350	0.019266	0.124687	0.0719881	0.100728	-0.0621962
GlyPa	75	84	YEKDPKRIYY	1375.74	4.59746	500	0.007261	0.119292	0.0688733	0.0851984	-0.0706764
GlyPa	75	84	YEKDPKRIYY	1375.77	4.62444	1000	0.030006	0.125197	0.0722825	0.111801	-0.0517894
GlyPa	75	84	YEKDPKRIYY	1375.82	4.60159	5000	0.088763	0.117427	0.0677965	0.165482	0.012044
GlyPa	75	84	YEKDPKRIYY	1376.07	4.59721	30000	0.329623	0.106576	0.0615317	0.399253	0.259993
GlyPa	75	84	YEKDPKRIYY	1376.53	4.59761	300000	0.796669	0.153044	0.08836	0.896658	0.69668
GlyP	75	84	YEKDPKRIYY	1375.74	4.69048	0	0	0	0	0	0
GlyP	75	84	YEKDPKRIYY	1375.71	4.59864	50	-0.025943	0.132457	0.0764741	0.0605956	-0.112482
GlyP	75	84	YEKDPKRIYY	1375.7	4.60176	150	-0.033582	0.115414	0.0666343	0.0418218	-0.108986
GlyP	75	84	YEKDPKRIYY	1375.71	4.59973	250	-0.024268	0.122909	0.0709615	0.0560325	-0.104569
GlyP	75	84	YEKDPKRIYY	1375.74	4.59746	350	0.004827	0.118858	0.0686227	0.0824809	-0.0728269
GlyP	75	84	YEKDPKRIYY	1375.74	4.5993	500	0.005368	0.124474	0.0718651	0.086691	-0.075955
GlyP	75	84	YEKDPKRIYY	1375.76	4.59646	1000	0.020252	0.115002	0.0663964	0.0953866	-0.0548826
GlyP	75	84	YEKDPKRIYY	1375.85	4.5987	5000	0.115351	0.116957	0.0675252	0.191763	0.0389391
GlyP	75	84	YEKDPKRIYY	1376.15	4.59818	30000	0.418855	0.106574	0.0615305	0.488483	0.349227
GlyP	75	84	YEKDPKRIYY	1376.57	4.5976	300000	0.832184	0.155397	0.0897185	0.93371	0.730658
GlyP-G6P	75	84	YEKDPKRIYY	1375.74	4.69048	0	0	0	0	0	0
GlyP-G6P	75	84	YEKDPKRIYY	1375.66	4.59224	50	-0.072656	0.1138	0.0657025	0.00169333	-0.147005
GlyP-G6P	75	84	YEKDPKRIYY	1375.63	4.59557	150	-0.103277	0.121438	0.0701123	-0.0239375	-0.182616
GlyP-G6P	75	84	YEKDPKRIYY	1375.69	4.59103	250	-0.04738	0.134496	0.0776513	0.0404907	-0.135251
GlyP-G6P	75	84	YEKDPKRIYY	1375.7	4.59054	350	-0.031724	0.125577	0.0725019	0.0503196	-0.113768
GlyP-G6P	75	84	YEKDPKRIYY	1375.71	4.59256	500	-0.02837	0.127196	0.0734366	0.0547314	-0.111471
GlyP-G6P	75	84	YEKDPKRIYY	1375.73	4.59593	1000	-0.006733	0.119594	0.0690476	0.0714017	-0.0848677
GlyP-G6P	75	84	YEKDPKRIYY	1375.75	4.58965	5000	0.017415	0.117254	0.0676966	0.0940209	-0.0591909
GlyP-G6P	75	84	YEKDPKRIYY	1375.99	4.59381	30000	0.255697	0.1189	0.0686469	0.333378	0.178016
GlyP-G6P	75	84	YEKDPKRIYY	1376.6	4.59384	300000	0.864793	0.162453	0.0937923	0.970929	0.758657
GlyPa	79	84	PKRIYY	839.901	4.59876	0	0	0	0	0	0
GlyPa	79	84	PKRIYY	839.864	4.58572	50	-0.036707	0.095614	0.0552028	0.0257608	-0.0991748
GlyPa	79	84	PKRIYY	839.9	4.58833	150	-0.000352	0.091977	0.0531029	0.0597396	-0.0604436
GlyPa	79	84	PKRIYY	839.953	4.59181	250	0.05218	0.068862	0.0397575	0.0971698	0.00719016
GlyPa	79	84	PKRIYY	839.968	4.587	350	0.067003	0.070115	0.0404809	0.112811	0.0211945
GlyPa	79	84	PKRIYY	839.972	4.58987	500	0.071237	0.076552	0.0441973	0.121251	0.021223
GlyPa	79	84	PKRIYY	839.963	4.58075	1000	0.062135	0.068357	0.0394659	0.106795	0.0174751
GlyPa	79	84	PKRIYY	840.007	4.59401	5000	0.106666	0.072067	0.0416079	0.15375	0.0595822
GlyPa	79	84	PKRIYY	840.217	4.58906	30000	0.316753	0.07039	0.0406397	0.362741	0.270765
GlyPa	79	84	PKRIYY	840.369	4.58864	300000	0.468532	0.072568	0.0418972	0.515943	0.421121
GlyP	79	84	PKRIYY	839.901	4.59876	0	0	0	0	0	0
GlyP	79	84	PKRIYY	839.839	4.59021	50	-0.062032	0.07813	0.0451084	-0.0109871	-0.113077
GlyP	79	84	PKRIYY	839.898	4.58965	150	-0.002386	0.095623	0.055208	0.0600877	-0.0648597
GlyP	79	84	PKRIYY	839.916	4.58843	250	0.015054	0.077005	0.0444589	0.0653639	-0.0352559
GlyP	79	84	PKRIYY	839.864	4.59192	350	-0.036884	0.090957	0.052514	0.0225412	-0.0963092
GlyP	79	84	PKRIYY	839.965	4.59077	500	0.064017	0.077492	0.04474	0.114645	0.0133889
GlyP	79	84	PKRIYY	839.998	4.58632	1000	0.097683	0.06832	0.0394446	0.142319	0.0530473
GlyP	79	84	PKRIYY	839.968	4.5934	5000	0.067491	0.095784	0.0553009	0.13007	0.00491212
GlyP	79	84	PKRIYY	840.255	4.58714	30000	0.354644	0.068536	0.0395693	0.399421	0.309867
GlyP	79	84	PKRIYY	840.378	4.5895	300000	0.476985	0.106148	0.0612846	0.546335	0.407635
GlyP-G6P	79	84	PKRIYY	839.951	4.54235	0	0	0	0	0	0
GlyP-G6P	79	84	PKRIYY	839.902	4.53403	50	-0.049016	0.062671	0.0361831	-0.00807095	-0.0899611
GlyP-G6P	79	84	PKRIYY	839.87	4.53364	150	-0.080851	0.044645	0.0257758	-0.0516829	-0.110019
GlyP-G6P	79	84	PKRIYY	839.949	4.45476	250	-0.001481	0.051533	0.0297526	0.0321872	-0.0351492
GlyP-G6P	79	84	PKRIYY	839.949	4.4829	350	-0.001251	0.018194	0.0105043	0.0106357	-0.0131377
GlyP-G6P	79	84	PKRIYY	839.938	4.4645	500	-0.012524	0.047194	0.0272475	0.0183094	-0.0433574
GlyP-G6P	79	84	PKRIYY	839.946	4.45158	1000	-0.004568	0.007139	0.0041217	9.61467e-05	-0.00923215
GlyP-G6P	79	84	PKRIYY	839.977	4.52524	5000	0.026307	0.026002	0.0150123	0.043295	0.00931903
GlyP-G6P	79	84	PKRIYY	840.087	4.48377	30000	0.136139	0.056649	0.0327063	0.17315	0.0991283
GlyP-G6P	79	84	PKRIYY	840.389	4.51016	300000	0.437847	0.025268	0.0145885	0.454355	0.421339
GlyPa	88	98	EFYMGRTLQNT	1360.73	5.9717	0	0	0	0	0	0
GlyPa	88	98	EFYMGRTLQNT	1360.82	5.87252	50	0.092504	0.124891	0.0721059	0.174099	0.0109085
GlyPa	88	98	EFYMGRTLQNT	1360.77	5.85291	150	0.047212	0.123249	0.0711578	0.127735	-0.0333107
GlyPa	88	98	EFYMGRTLQNT	1360.81	5.85308	250	0.083461	0.129123	0.0745492	0.167821	-0.00089936
GlyPa	88	98	EFYMGRTLQNT	1360.85	5.85352	350	0.129011	0.130897	0.0755734	0.21453	0.0434916
GlyPa	88	98	EFYMGRTLQNT	1360.85	5.85411	500	0.123534	0.129276	0.0746375	0.207994	0.0390737
GlyPa	88	98	EFYMGRTLQNT	1360.82	5.89241	1000	0.099273	0.132082	0.0762576	0.185567	0.0129794
GlyPa	88	98	EFYMGRTLQNT	1360.85	5.85893	5000	0.127791	0.128662	0.074283	0.21185	0.0437318
GlyPa	88	98	EFYMGRTLQNT	1361.08	5.85144	30000	0.356418	0.126051	0.0727756	0.438771	0.274065
GlyPa	88	98	EFYMGRTLQNT	1362.43	5.85154	300000	1.70929	0.127604	0.0736722	1.79266	1.62592
GlyP	88	98	EFYMGRTLQNT	1360.73	5.9717	0	0	0	0	0	0
GlyP	88	98	EFYMGRTLQNT	1360.71	5.85683	50	-0.019432	0.120857	0.0697768	0.0595279	-0.0983919
GlyP	88	98	EFYMGRTLQNT	1360.73	5.85657	150	0.008353	0.12574	0.072596	0.0905031	-0.0737971
GlyP	88	98	EFYMGRTLQNT	1360.71	5.85665	250	-0.012724	0.134454	0.0776271	0.0751193	-0.100567
GlyP	88	98	EFYMGRTLQNT	1360.72	5.85794	350	-0.004378	0.128272	0.0740579	0.0794264	-0.0881824
GlyP	88	98	EFYMGRTLQNT	1360.74	5.85943	500	0.011629	0.130006	0.075059	0.0965663	-0.0733083
GlyP	88	98	EFYMGRTLQNT	1360.75	5.85882	1000	0.021266	0.125031	0.0721867	0.102953	-0.0604209
GlyP	88	98	EFYMGRTLQNT	1360.77	5.85817	5000	0.040133	0.123901	0.0715343	0.121082	-0.0408157
GlyP	88	98	EFYMGRTLQNT	1360.89	5.85439	30000	0.163892	0.123366	0.0712254	0.244491	0.0832929
GlyP	88	98	EFYMGRTLQNT	1361.66	5.85514	300000	0.935997	0.120427	0.0695286	1.01468	0.857318
GlyP-G6P	88	98	EFYMGRTLQNT	1360.73	5.9717	0	0	0	0	0	0
GlyP-G6P	88	98	EFYMGRTLQNT	1360.63	5.85558	50	-0.093645	0.128612	0.0742542	-0.00961849	-0.177672
GlyP-G6P	88	98	EFYMGRTLQNT	1360.62	5.85243	150	-0.102354	0.128652	0.0742773	-0.0183014	-0.186407
GlyP-G6P	88	98	EFYMGRTLQNT	1360.69	5.85467	250	-0.033166	0.142718	0.0823983	0.0600764	-0.126408
GlyP-G6P	88	98	EFYMGRTLQNT	1360.72	5.85489	350	-0.005387	0.126266	0.0728997	0.0771068	-0.0878808
GlyP-G6P	88	98	EFYMGRTLQNT	1360.7	5.85679	500	-0.025427	0.13164	0.0760024	0.0605778	-0.111432
GlyP-G6P	88	98	EFYMGRTLQNT	1360.73	5.85935	1000	0.001131	0.124895	0.0721082	0.0827291	-0.0804671
GlyP-G6P	88	98	EFYMGRTLQNT	1360.71	5.85294	5000	-0.010759	0.122185	0.0705435	0.0690685	-0.0905865
GlyP-G6P	88	98	EFYMGRTLQNT	1360.84	5.8571	30000	0.112731	0.128217	0.0740261	0.196499	0.0289626
GlyP-G6P	88	98	EFYMGRTLQNT	1361.52	5.857	300000	0.795176	0.120001	0.0692826	0.873577	0.716775
GlyPa	88	99	EFYMGRTLQNTM	1492.04	6.5447	0	0	0	0	0	0
GlyPa	88	99	EFYMGRTLQNTM	1491.99	6.43869	50	-0.045882	0.147771	0.0853156	0.0506617	-0.142426
GlyPa	88	99	EFYMGRTLQNTM	1491.96	6.41796	150	-0.073131	0.144599	0.0834843	0.0213403	-0.167602
GlyPa	88	99	EFYMGRTLQNTM	1492.02	6.41828	250	-0.021491	0.143754	0.0829964	0.0724283	-0.11541
GlyPa	88	99	EFYMGRTLQNTM	1492.06	6.41901	350	0.021952	0.147947	0.0854172	0.118611	-0.0747067
GlyPa	88	99	EFYMGRTLQNTM	1492.06	6.41843	500	0.027135	0.146039	0.0843157	0.122547	-0.0682771
GlyPa	88	99	EFYMGRTLQNTM	1492.03	6.46322	1000	-0.004955	0.145152	0.0838035	0.0898776	-0.0997876
GlyPa	88	99	EFYMGRTLQNTM	1492.06	6.42295	5000	0.026757	0.146376	0.0845102	0.122389	-0.0688753
GlyPa	88	99	EFYMGRTLQNTM	1492.31	6.41863	30000	0.268889	0.146915	0.0848214	0.364873	0.172905
GlyPa	88	99	EFYMGRTLQNTM	1493.62	6.418	300000	1.58727	0.145204	0.0838336	1.68213	1.4924
GlyP	88	99	EFYMGRTLQNTM	1492.04	6.5447	0	0	0	0	0	0
GlyP	88	99	EFYMGRTLQNTM	1491.95	6.42011	50	-0.087441	0.145885	0.0842267	0.00787053	-0.182753
GlyP	88	99	EFYMGRTLQNTM	1491.97	6.41985	150	-0.067038	0.145047	0.0837429	0.027726	-0.161802
GlyP	88	99	EFYMGRTLQNTM	1491.95	6.42054	250	-0.091349	0.148745	0.085878	0.00583107	-0.188529
GlyP	88	99	EFYMGRTLQNTM	1492.02	6.42073	350	-0.011966	0.148941	0.0859911	0.0853421	-0.109274
GlyP	88	99	EFYMGRTLQNTM	1492.02	6.4215	500	-0.016754	0.146559	0.0846159	0.0789979	-0.112506
GlyP	88	99	EFYMGRTLQNTM	1492.02	6.42042	1000	-0.019203	0.144781	0.0835893	0.0753873	-0.113793
GlyP	88	99	EFYMGRTLQNTM	1492.04	6.41847	5000	0.004643	0.143425	0.0828065	0.0983473	-0.0890613
GlyP	88	99	EFYMGRTLQNTM	1492.13	6.42024	30000	0.091604	0.145319	0.0839	0.186546	-0.00333775
GlyP	88	99	EFYMGRTLQNTM	1492.89	6.41965	300000	0.850047	0.144184	0.0832447	0.944247	0.755847
GlyP-G6P	88	99	EFYMGRTLQNTM	1492.04	6.5447	0	0	0	0	0	0
GlyP-G6P	88	99	EFYMGRTLQNTM	1491.92	6.41665	50	-0.118138	0.171187	0.0988349	-0.00629583	-0.22998
GlyP-G6P	88	99	EFYMGRTLQNTM	1491.85	6.41939	150	-0.188528	0.153672	0.0887226	-0.088129	-0.288927
GlyP-G6P	88	99	EFYMGRTLQNTM	1491.92	6.41843	250	-0.115953	0.156599	0.0904125	-0.0136417	-0.218264
GlyP-G6P	88	99	EFYMGRTLQNTM	1491.96	6.4168	350	-0.07157	0.149909	0.08655	0.0263705	-0.169511
GlyP-G6P	88	99	EFYMGRTLQNTM	1491.95	6.41838	500	-0.085732	0.166516	0.0961381	0.0230585	-0.194522
GlyP-G6P	88	99	EFYMGRTLQNTM	1492	6.42135	1000	-0.032181	0.144464	0.0834063	0.0622021	-0.126564
GlyP-G6P	88	99	EFYMGRTLQNTM	1491.97	6.41578	5000	-0.067268	0.154826	0.0893888	0.033885	-0.168421
GlyP-G6P	88	99	EFYMGRTLQNTM	1492.11	6.42233	30000	0.077035	0.155348	0.0896902	0.178529	-0.024459
GlyP-G6P	88	99	EFYMGRTLQNTM	1492.88	6.42379	300000	0.845263	0.169143	0.0976548	0.95577	0.734756
GlyPa	88	101	EFYMGRTLQNTMVN	1704.89	6.44226	0	0	0	0	0	0
GlyPa	88	101	EFYMGRTLQNTMVN	1704.99	6.32977	50	0.105681	0.035681	0.0206004	0.128993	0.0823694
GlyPa	88	101	EFYMGRTLQNTMVN	1705	6.30461	150	0.106989	0.026224	0.0151404	0.124122	0.089856
GlyPa	88	101	EFYMGRTLQNTMVN	1704.99	6.3061	250	0.101814	0.028823	0.016641	0.120645	0.082983
GlyPa	88	101	EFYMGRTLQNTMVN	1704.98	6.30464	350	0.093843	0.030971	0.0178811	0.114077	0.0736086
GlyPa	88	101	EFYMGRTLQNTMVN	1704.97	6.3051	500	0.084087	0.027081	0.0156352	0.10178	0.0663941
GlyPa	88	101	EFYMGRTLQNTMVN	1704.97	6.34926	1000	0.08461	0.037003	0.0213637	0.108785	0.0604347
GlyPa	88	101	EFYMGRTLQNTMVN	1705.03	6.30834	5000	0.142908	0.030094	0.0173748	0.162569	0.123247
GlyPa	88	101	EFYMGRTLQNTMVN	1705.23	6.30546	30000	0.340332	0.049314	0.0284715	0.37255	0.308114
GlyPa	88	101	EFYMGRTLQNTMVN	1706.61	6.30162	300000	1.72474	0.055749	0.0321867	1.76117	1.68832
GlyP	88	101	EFYMGRTLQNTMVN	1704.89	6.44226	0	0	0	0	0	0
GlyP	88	101	EFYMGRTLQNTMVN	1704.97	6.30851	50	0.081468	0.033134	0.0191299	0.103116	0.0598205
GlyP	88	101	EFYMGRTLQNTMVN	1705.09	6.30793	150	0.197332	0.090217	0.0520868	0.256274	0.13839
GlyP	88	101	EFYMGRTLQNTMVN	1704.98	6.30701	250	0.090237	0.034056	0.0196622	0.112487	0.0679871
GlyP	88	101	EFYMGRTLQNTMVN	1704.99	6.30848	350	0.100513	0.040086	0.0231437	0.126703	0.0743235
GlyP	88	101	EFYMGRTLQNTMVN	1704.98	6.30751	500	0.092159	0.040269	0.0232493	0.118468	0.0658499
GlyP	88	101	EFYMGRTLQNTMVN	1705	6.30585	1000	0.108074	0.026237	0.0151479	0.125216	0.0909325
GlyP	88	101	EFYMGRTLQNTMVN	1705.06	6.30497	5000	0.174013	0.045883	0.0264906	0.20399	0.144036
GlyP	88	101	EFYMGRTLQNTMVN	1705.15	6.30516	30000	0.262596	0.028176	0.0162674	0.281004	0.244188
GlyP	88	101	EFYMGRTLQNTMVN	1705.99	6.30797	300000	1.10346	0.035118	0.0202754	1.12641	1.08052
GlyP-G6P	88	101	EFYMGRTLQNTMVN	1704.89	6.44226	0	0	0	0	0	0
GlyP-G6P	88	101	EFYMGRTLQNTMVN	1704.91	6.30722	50	0.024973	0.075318	0.0434849	0.0741808	-0.0242348
GlyP-G6P	88	101	EFYMGRTLQNTMVN	1704.95	6.30839	150	0.06225	0.089455	0.0516469	0.120694	0.00380607
GlyP-G6P	88	101	EFYMGRTLQNTMVN	1704.96	6.308	250	0.073512	0.038299	0.0221119	0.098534	0.04849
GlyP-G6P	88	101	EFYMGRTLQNTMVN	1704.95	6.30469	350	0.060931	0.026521	0.0153119	0.0782581	0.0436039
GlyP-G6P	88	101	EFYMGRTLQNTMVN	1704.92	6.30694	500	0.036048	0.026188	0.0151196	0.0531575	0.0189385
GlyP-G6P	88	101	EFYMGRTLQNTMVN	1704.97	6.30999	1000	0.08062	0.030385	0.0175428	0.100472	0.0607685
GlyP-G6P	88	101	EFYMGRTLQNTMVN	1704.97	6.30261	5000	0.081876	0.047489	0.0274178	0.112902	0.0508499
GlyP-G6P	88	101	EFYMGRTLQNTMVN	1705.09	6.30937	30000	0.20079	0.028542	0.0164787	0.219437	0.182143
GlyP-G6P	88	101	EFYMGRTLQNTMVN	1705.86	6.30996	300000	0.975979	0.026317	0.0151941	0.993173	0.958785
GlyPa	89	98	FYMGRTLQNT	1231.35	5.72291	0	0	0	0	0	0
GlyPa	89	98	FYMGRTLQNT	1231.44	5.61986	50	0.091824	0.094402	0.054503	0.1535	0.030148
GlyPa	89	98	FYMGRTLQNT	1231.57	5.60196	150	0.218369	0.054482	0.0314552	0.253964	0.182774
GlyPa	89	98	FYMGRTLQNT	1231.46	5.60144	250	0.107093	0.064677	0.0373413	0.149349	0.0648374
GlyPa	89	98	FYMGRTLQNT	1231.46	5.59963	350	0.114578	0.072378	0.0417875	0.161865	0.067291
GlyPa	89	98	FYMGRTLQNT	1231.41	5.60051	500	0.059607	0.054857	0.0316717	0.0954469	0.0237671
GlyPa	89	98	FYMGRTLQNT	1231.41	5.63874	1000	0.057443	0.056014	0.0323397	0.0940388	0.0208472
GlyPa	89	98	FYMGRTLQNT	1231.5	5.60407	5000	0.147516	0.055923	0.0322872	0.184052	0.11098
GlyPa	89	98	FYMGRTLQNT	1231.62	5.59045	30000	0.270386	0.055469	0.032025	0.306626	0.234146
GlyPa	89	98	FYMGRTLQNT	1232.6	5.58667	300000	1.25156	0.060534	0.0349493	1.29111	1.21201
GlyP	89	98	FYMGRTLQNT	1231.35	5.72291	0	0	0	0	0	0
GlyP	89	98	FYMGRTLQNT	1231.47	5.60365	50	0.122877	0.065367	0.0377397	0.165583	0.0801706
GlyP	89	98	FYMGRTLQNT	1231.58	5.60511	150	0.230971	0.093353	0.0538974	0.291962	0.16998
GlyP	89	98	FYMGRTLQNT	1231.41	5.60449	250	0.055671	0.069727	0.0402569	0.101226	0.010116
GlyP	89	98	FYMGRTLQNT	1231.41	5.60226	350	0.06145	0.053103	0.030659	0.096144	0.026756
GlyP	89	98	FYMGRTLQNT	1231.43	5.60482	500	0.079325	0.059955	0.034615	0.118496	0.0401544
GlyP	89	98	FYMGRTLQNT	1231.46	5.60187	1000	0.110461	0.06837	0.0394734	0.155129	0.0657926
GlyP	89	98	FYMGRTLQNT	1231.56	5.6003	5000	0.214186	0.132035	0.0762304	0.300449	0.127923
GlyP	89	98	FYMGRTLQNT	1231.63	5.60294	30000	0.282571	0.061503	0.0355088	0.322753	0.242389
GlyP	89	98	FYMGRTLQNT	1232.26	5.59026	300000	0.909434	0.051793	0.0299027	0.943272	0.875596
GlyP-G6P	89	98	FYMGRTLQNT	1231.35	5.72291	0	0	0	0	0	0
GlyP-G6P	89	98	FYMGRTLQNT	1231.43	5.60333	50	0.083183	0.058656	0.0338651	0.121505	0.0448611
GlyP-G6P	89	98	FYMGRTLQNT	1231.54	5.60029	150	0.190275	0.052827	0.0304997	0.224789	0.155761
GlyP-G6P	89	98	FYMGRTLQNT	1231.46	5.6015	250	0.105471	0.056792	0.0327889	0.142575	0.0683669
GlyP-G6P	89	98	FYMGRTLQNT	1231.44	5.5993	350	0.086547	0.052282	0.030185	0.120705	0.0523894
GlyP-G6P	89	98	FYMGRTLQNT	1231.48	5.59956	500	0.128504	0.054616	0.0315326	0.164186	0.0928215
GlyP-G6P	89	98	FYMGRTLQNT	1231.47	5.6034	1000	0.114973	0.056259	0.0324811	0.151729	0.0782171
GlyP-G6P	89	98	FYMGRTLQNT	1231.49	5.59906	5000	0.143752	0.073826	0.0426235	0.191985	0.095519
GlyP-G6P	89	98	FYMGRTLQNT	1231.64	5.60368	30000	0.285168	0.053566	0.0309263	0.320164	0.250172
GlyP-G6P	89	98	FYMGRTLQNT	1232.12	5.5893	300000	0.76525	0.054532	0.0314841	0.800878	0.729622
GlyPa	89	99	FYMGRTLQNTM	1362.57	6.35494	0	0	0	0	0	0
GlyPa	89	99	FYMGRTLQNTM	1362.67	6.25334	50	0.100229	0.115882	0.0669045	0.175939	0.0245194
GlyPa	89	99	FYMGRTLQNTM	1362.7	6.22468	150	0.133218	0.062507	0.0360884	0.174056	0.0923801
GlyPa	89	99	FYMGRTLQNTM	1362.61	6.22011	250	0.041697	0.060984	0.0352091	0.0815399	0.00185412
GlyPa	89	99	FYMGRTLQNTM	1362.62	6.2223	350	0.047625	0.062651	0.0361716	0.088557	0.00669301
GlyPa	89	99	FYMGRTLQNTM	1362.63	6.22179	500	0.057823	0.062304	0.0359712	0.0985283	0.0171177
GlyPa	89	99	FYMGRTLQNTM	1362.63	6.26146	1000	0.062431	0.064445	0.0372073	0.104535	0.0203269
GlyPa	89	99	FYMGRTLQNTM	1362.69	6.22577	5000	0.124562	0.062674	0.0361849	0.165509	0.083615
GlyPa	89	99	FYMGRTLQNTM	1362.86	6.22463	30000	0.294493	0.061431	0.0354672	0.334628	0.254358
GlyPa	89	99	FYMGRTLQNTM	1364.28	6.22094	300000	1.71147	0.064346	0.0371502	1.75351	1.66943
GlyP	89	99	FYMGRTLQNTM	1362.57	6.35494	0	0	0	0	0	0
GlyP	89	99	FYMGRTLQNTM	1362.63	6.22693	50	0.057511	0.061265	0.0353714	0.0975375	0.0174845
GlyP	89	99	FYMGRTLQNTM	1362.76	6.22713	150	0.185277	0.071051	0.0410213	0.231697	0.138857
GlyP	89	99	FYMGRTLQNTM	1362.63	6.22677	250	0.059774	0.067682	0.0390762	0.103993	0.0155551
GlyP	89	99	FYMGRTLQNTM	1362.65	6.22652	350	0.074933	0.064862	0.0374481	0.11731	0.0325565
GlyP	89	99	FYMGRTLQNTM	1362.63	6.22576	500	0.062619	0.064196	0.0370636	0.10456	0.0206776
GlyP	89	99	FYMGRTLQNTM	1362.65	6.22603	1000	0.081201	0.062361	0.0360041	0.121944	0.0404585
GlyP	89	99	FYMGRTLQNTM	1362.71	6.22423	5000	0.140345	0.0619	0.035738	0.180786	0.0999037
GlyP	89	99	FYMGRTLQNTM	1362.85	6.22455	30000	0.275638	0.061399	0.0354487	0.315752	0.235524
GlyP	89	99	FYMGRTLQNTM	1363.66	6.22443	300000	1.08588	0.069131	0.0399128	1.13105	1.04072
GlyP-G6P	89	99	FYMGRTLQNTM	1362.57	6.35494	0	0	0	0	0	0
GlyP-G6P	89	99	FYMGRTLQNTM	1362.62	6.22425	50	0.051478	0.064744	0.03738	0.0937774	0.00917859
GlyP-G6P	89	99	FYMGRTLQNTM	1362.64	6.22811	150	0.067264	0.060984	0.0352091	0.107107	0.0274211
GlyP-G6P	89	99	FYMGRTLQNTM	1362.62	6.22305	250	0.048759	0.072734	0.041993	0.0962785	0.00123945
GlyP-G6P	89	99	FYMGRTLQNTM	1362.62	6.22092	350	0.052233	0.066078	0.0381502	0.095404	0.00906204
GlyP-G6P	89	99	FYMGRTLQNTM	1362.63	6.22364	500	0.05657	0.066891	0.0386195	0.100272	0.0128679
GlyP-G6P	89	99	FYMGRTLQNTM	1362.63	6.22553	1000	0.059337	0.062137	0.0358748	0.0999332	0.0187408
GlyP-G6P	89	99	FYMGRTLQNTM	1362.63	6.21918	5000	0.063324	0.063896	0.0368904	0.105069	0.0215786
GlyP-G6P	89	99	FYMGRTLQNTM	1362.82	6.22526	30000	0.248595	0.065576	0.0378603	0.291438	0.205752
GlyP-G6P	89	99	FYMGRTLQNTM	1363.58	6.22614	300000	1.01374	0.060997	0.0352166	1.05359	0.973887
GlyPa	89	101	FYMGRTLQNTMVN	1575.68	6.24387	0	0	0	0	0	0
GlyPa	89	101	FYMGRTLQNTMVN	1575.81	6.1106	50	0.131414	0.105323	0.0608083	0.200225	0.062603
GlyPa	89	101	FYMGRTLQNTMVN	1575.92	6.11076	150	0.241163	0.013864	0.00800438	0.250221	0.232105
GlyPa	89	101	FYMGRTLQNTMVN	1575.87	6.10754	250	0.18981	0.062074	0.0358384	0.230365	0.149255
GlyPa	89	101	FYMGRTLQNTMVN	1575.89	6.10606	350	0.207571	0.041301	0.0238451	0.234554	0.180588
GlyPa	89	101	FYMGRTLQNTMVN	1575.84	6.10754	500	0.160035	0.032534	0.0187835	0.181291	0.138779
GlyPa	89	101	FYMGRTLQNTMVN	1575.92	6.15481	1000	0.240093	0.127494	0.0736087	0.323389	0.156797
GlyPa	89	101	FYMGRTLQNTMVN	1575.97	6.11101	5000	0.290977	0.03668	0.0211772	0.314941	0.267013
GlyPa	89	101	FYMGRTLQNTMVN	1576.12	6.10897	30000	0.44258	0.040403	0.0233267	0.468977	0.416183
GlyPa	89	101	FYMGRTLQNTMVN	1577.31	6.10504	300000	1.63183	0.057239	0.033047	1.66922	1.59443
GlyP	89	101	FYMGRTLQNTMVN	1575.68	6.24387	0	0	0	0	0	0
GlyP	89	101	FYMGRTLQNTMVN	1575.84	6.10791	50	0.160523	0.027034	0.0156081	0.178185	0.142861
GlyP	89	101	FYMGRTLQNTMVN	1575.84	6.10983	150	0.161158	0.160584	0.0927132	0.266073	0.0562431
GlyP	89	101	FYMGRTLQNTMVN	1575.8	6.10943	250	0.125281	0.037668	0.0217476	0.149891	0.100671
GlyP	89	101	FYMGRTLQNTMVN	1575.8	6.10894	350	0.120004	0.073285	0.0423111	0.167884	0.0721245
GlyP	89	101	FYMGRTLQNTMVN	1575.85	6.10947	500	0.171745	0.064738	0.0373765	0.21404	0.12945
GlyP	89	101	FYMGRTLQNTMVN	1575.78	6.10984	1000	0.10277	0.047543	0.027449	0.133831	0.0717086
GlyP	89	101	FYMGRTLQNTMVN	1575.91	6.10789	5000	0.2295	0.068539	0.039571	0.274279	0.184721
GlyP	89	101	FYMGRTLQNTMVN	1575.99	6.1095	30000	0.312003	0.08863	0.0511706	0.369908	0.254098
GlyP	89	101	FYMGRTLQNTMVN	1576.85	6.1085	300000	1.17132	0.014573	0.00841373	1.18084	1.1618
GlyP-G6P	89	101	FYMGRTLQNTMVN	1575.68	6.24387	0	0	0	0	0	0
GlyP-G6P	89	101	FYMGRTLQNTMVN	1575.76	6.10888	50	0.078325	0.026803	0.0154747	0.0958363	0.0608137
GlyP-G6P	89	101	FYMGRTLQNTMVN	1575.74	6.11126	150	0.061139	0.091014	0.052547	0.120601	0.00167652
GlyP-G6P	89	101	FYMGRTLQNTMVN	1575.8	6.11214	250	0.120911	0.047757	0.0275725	0.152112	0.0897098
GlyP-G6P	89	101	FYMGRTLQNTMVN	1575.76	6.10722	350	0.078187	0.070577	0.0407476	0.124297	0.0320767
GlyP-G6P	89	101	FYMGRTLQNTMVN	1575.75	6.10755	500	0.074757	0.014276	0.00824225	0.084084	0.06543
GlyP-G6P	89	101	FYMGRTLQNTMVN	1575.76	6.1089	1000	0.085531	0.013901	0.00802575	0.094613	0.076449
GlyP-G6P	89	101	FYMGRTLQNTMVN	1575.73	6.1029	5000	0.056405	0.129289	0.074645	0.140874	-0.0280638
GlyP-G6P	89	101	FYMGRTLQNTMVN	1575.85	6.10933	30000	0.17207	0.092741	0.053544	0.232661	0.111479
GlyP-G6P	89	101	FYMGRTLQNTMVN	1576.72	6.10942	300000	1.03842	0.023734	0.0137028	1.05392	1.02291
GlyPa	90	98	YMGRTLQNT	1084.14	4.7123	0	0	0	0	0	0
GlyPa	90	98	YMGRTLQNT	1084.31	4.63103	50	0.169333	0.119753	0.0691394	0.247572	0.0910944
GlyPa	90	98	YMGRTLQNT	1084.35	4.61636	150	0.212093	0.077247	0.0445986	0.262561	0.161625
GlyPa	90	98	YMGRTLQNT	1084.31	4.6172	250	0.173237	0.101483	0.0585912	0.239539	0.106935
GlyPa	90	98	YMGRTLQNT	1084.31	4.61703	350	0.173235	0.110687	0.0639052	0.245551	0.100919
GlyPa	90	98	YMGRTLQNT	1084.31	4.61791	500	0.171582	0.091733	0.0529621	0.231514	0.11165
GlyPa	90	98	YMGRTLQNT	1084.31	4.64283	1000	0.165589	0.063927	0.0369083	0.207355	0.123823
GlyPa	90	98	YMGRTLQNT	1084.34	4.62131	5000	0.200795	0.129677	0.0748691	0.285517	0.116073
GlyPa	90	98	YMGRTLQNT	1084.54	4.61698	30000	0.39504	0.134756	0.0778014	0.483081	0.306999
GlyPa	90	98	YMGRTLQNT	1085.59	4.61627	300000	1.45288	0.11291	0.0651886	1.52665	1.37911
GlyP	90	98	YMGRTLQNT	1084.14	4.7123	0	0	0	0	0	0
GlyP	90	98	YMGRTLQNT	1084.27	4.61908	50	0.134369	0.080626	0.0465494	0.187045	0.0816933
GlyP	90	98	YMGRTLQNT	1084.34	4.61891	150	0.199029	0.036685	0.0211801	0.222997	0.175061
GlyP	90	98	YMGRTLQNT	1084.27	4.61892	250	0.127013	0.06122	0.0353454	0.16701	0.0870159
GlyP	90	98	YMGRTLQNT	1084.3	4.61773	350	0.1622	0.063532	0.0366802	0.203708	0.120692
GlyP	90	98	YMGRTLQNT	1084.29	4.61863	500	0.145844	0.047046	0.027162	0.176581	0.115107
GlyP	90	98	YMGRTLQNT	1084.33	4.617	1000	0.186762	0.037806	0.0218273	0.211462	0.162062
GlyP	90	98	YMGRTLQNT	1084.42	4.61851	5000	0.283794	0.120793	0.0697399	0.362712	0.204876
GlyP	90	98	YMGRTLQNT	1084.52	4.61652	30000	0.380354	0.080882	0.0466972	0.433197	0.327511
GlyP	90	98	YMGRTLQNT	1085.33	4.61627	300000	1.19138	0.134103	0.0774244	1.279	1.10377
GlyP-G6P	90	98	YMGRTLQNT	1084.14	4.7123	0	0	0	0	0	0
GlyP-G6P	90	98	YMGRTLQNT	1084.27	4.61487	50	0.128595	0.054311	0.0313565	0.164078	0.0931118
GlyP-G6P	90	98	YMGRTLQNT	1084.3	4.61364	150	0.159566	0.047599	0.0274813	0.190664	0.128468
GlyP-G6P	90	98	YMGRTLQNT	1084.25	4.61258	250	0.11454	0.049073	0.0283323	0.146601	0.082479
GlyP-G6P	90	98	YMGRTLQNT	1084.26	4.61297	350	0.122255	0.047947	0.0276822	0.15358	0.0909296
GlyP-G6P	90	98	YMGRTLQNT	1084.28	4.61472	500	0.13748	0.048038	0.0277348	0.168865	0.106095
GlyP-G6P	90	98	YMGRTLQNT	1084.28	4.61896	1000	0.137254	0.039293	0.0226858	0.162925	0.111583
GlyP-G6P	90	98	YMGRTLQNT	1084.33	4.61196	5000	0.18938	0.060696	0.0350429	0.229035	0.149725
GlyP-G6P	90	98	YMGRTLQNT	1084.46	4.61615	30000	0.323826	0.048573	0.0280436	0.35556	0.292092
GlyP-G6P	90	98	YMGRTLQNT	1085.18	4.61515	300000	1.04452	0.048038	0.0277348	1.0759	1.01314
GlyPa	90	99	YMGRTLQNTM	1215.6	5.62967	0	0	0	0	0	0
GlyPa	90	99	YMGRTLQNTM	1215.54	5.52323	50	-0.060144	0.11463	0.0661817	0.0147476	-0.135036
GlyPa	90	99	YMGRTLQNTM	1215.6	5.50555	150	0.000488	0.113193	0.065352	0.0744408	-0.0734648
GlyPa	90	99	YMGRTLQNTM	1215.55	5.50507	250	-0.045206	0.111525	0.064389	0.027657	-0.118069
GlyPa	90	99	YMGRTLQNTM	1215.57	5.50495	350	-0.027365	0.112843	0.0651499	0.0463591	-0.101089
GlyPa	90	99	YMGRTLQNTM	1215.57	5.50435	500	-0.024523	0.112132	0.0647394	0.0487366	-0.0977826
GlyPa	90	99	YMGRTLQNTM	1215.59	5.53985	1000	-0.009769	0.114131	0.0658936	0.0647966	-0.0843346
GlyPa	90	99	YMGRTLQNTM	1215.65	5.50957	5000	0.05226	0.116812	0.0674414	0.128577	-0.0240572
GlyPa	90	99	YMGRTLQNTM	1215.76	5.50451	30000	0.165648	0.111297	0.0642574	0.238362	0.092934
GlyPa	90	99	YMGRTLQNTM	1216.85	5.50571	300000	1.25669	0.114372	0.0660327	1.33141	1.18197
GlyP	90	99	YMGRTLQNTM	1215.6	5.62967	0	0	0	0	0	0
GlyP	90	99	YMGRTLQNTM	1215.57	5.50761	50	-0.026028	0.11228	0.0648249	0.0473283	-0.0993843
GlyP	90	99	YMGRTLQNTM	1215.62	5.50779	150	0.025673	0.11516	0.0664877	0.100911	-0.0495649
GlyP	90	99	YMGRTLQNTM	1215.58	5.50541	250	-0.017581	0.114954	0.0663687	0.0575223	-0.0926843
GlyP	90	99	YMGRTLQNTM	1215.63	5.50519	350	0.032157	0.113244	0.0653815	0.106143	-0.0418291
GlyP	90	99	YMGRTLQNTM	1215.63	5.50569	500	0.028342	0.114376	0.066035	0.103068	-0.0463837
GlyP	90	99	YMGRTLQNTM	1215.65	5.50391	1000	0.04979	0.112156	0.0647533	0.123065	-0.0234853
GlyP	90	99	YMGRTLQNTM	1215.67	5.50375	5000	0.072162	0.111365	0.0642966	0.14492	-0.000596467
GlyP	90	99	YMGRTLQNTM	1215.81	5.50226	30000	0.20866	0.111296	0.0642568	0.281373	0.135947
GlyP	90	99	YMGRTLQNTM	1216.58	5.50335	300000	0.984612	0.112006	0.0646667	1.05779	0.911435
GlyP-G6P	90	99	YMGRTLQNTM	1215.6	5.62967	0	0	0	0	0	0
GlyP-G6P	90	99	YMGRTLQNTM	1215.52	5.50257	50	-0.079834	0.118382	0.0683479	-0.00249109	-0.157177
GlyP-G6P	90	99	YMGRTLQNTM	1215.53	5.50251	150	-0.071169	0.122448	0.0706954	0.00883036	-0.151168
GlyP-G6P	90	99	YMGRTLQNTM	1215.59	5.50326	250	-0.002258	0.141387	0.0816298	0.0901148	-0.0946308
GlyP-G6P	90	99	YMGRTLQNTM	1215.62	5.49964	350	0.025072	0.12131	0.0700384	0.104328	-0.0541839
GlyP-G6P	90	99	YMGRTLQNTM	1215.62	5.50078	500	0.021103	0.130948	0.0756029	0.106656	-0.0644497
GlyP-G6P	90	99	YMGRTLQNTM	1215.64	5.50307	1000	0.045209	0.117236	0.0676862	0.121803	-0.0313852
GlyP-G6P	90	99	YMGRTLQNTM	1215.62	5.49848	5000	0.023408	0.113951	0.0657896	0.097856	-0.05104
GlyP-G6P	90	99	YMGRTLQNTM	1215.78	5.50423	30000	0.185882	0.120419	0.0695239	0.264556	0.107208
GlyP-G6P	90	99	YMGRTLQNTM	1216.5	5.50138	300000	0.901998	0.112856	0.0651574	0.975731	0.828265
GlyPa	90	102	YMGRTLQNTMVNL	1541.74	6.77405	0	0	0	0	0	0
GlyPa	90	102	YMGRTLQNTMVNL	1541.8	6.62857	50	0.062827	0.064932	0.0374885	0.105249	0.0204048
GlyPa	90	102	YMGRTLQNTMVNL	1542	6.59808	150	0.26605	0.095826	0.0553252	0.328656	0.203444
GlyPa	90	102	YMGRTLQNTMVNL	1541.81	6.59197	250	0.078239	0.062847	0.0362847	0.119299	0.037179
GlyPa	90	102	YMGRTLQNTMVNL	1541.8	6.58891	350	0.060329	0.062026	0.0358107	0.100853	0.0198053
GlyPa	90	102	YMGRTLQNTMVNL	1541.81	6.59414	500	0.073432	0.05932	0.0342484	0.112188	0.0346763
GlyPa	90	102	YMGRTLQNTMVNL	1541.8	6.66711	1000	0.065194	0.059931	0.0346012	0.104349	0.0260391
GlyPa	90	102	YMGRTLQNTMVNL	1541.83	6.59777	5000	0.096881	0.05822	0.0336133	0.134918	0.0588439
GlyPa	90	102	YMGRTLQNTMVNL	1541.98	6.59037	30000	0.248026	0.062761	0.0362351	0.28903	0.207022
GlyPa	90	102	YMGRTLQNTMVNL	1542.89	6.58635	300000	1.15299	0.061655	0.0355965	1.19327	1.11271
GlyP	90	102	YMGRTLQNTMVNL	1541.74	6.77405	0	0	0	0	0	0
GlyP	90	102	YMGRTLQNTMVNL	1541.81	6.59136	50	0.078029	0.065256	0.0376756	0.120663	0.0353951
GlyP	90	102	YMGRTLQNTMVNL	1541.9	6.59594	150	0.161826	0.059698	0.0344667	0.200829	0.122823
GlyP	90	102	YMGRTLQNTMVNL	1541.83	6.59419	250	0.098592	0.095133	0.0549251	0.160746	0.0364384
GlyP	90	102	YMGRTLQNTMVNL	1541.82	6.59205	350	0.085927	0.059616	0.0344193	0.124876	0.0469779
GlyP	90	102	YMGRTLQNTMVNL	1541.83	6.59296	500	0.091726	0.062456	0.036059	0.132531	0.0509214
GlyP	90	102	YMGRTLQNTMVNL	1541.81	6.59265	1000	0.073703	0.067705	0.0390895	0.117937	0.0294691
GlyP	90	102	YMGRTLQNTMVNL	1541.87	6.59086	5000	0.131412	0.061446	0.0354759	0.171557	0.0912673
GlyP	90	102	YMGRTLQNTMVNL	1541.94	6.59047	30000	0.20344	0.05804	0.0335094	0.241359	0.165521
GlyP	90	102	YMGRTLQNTMVNL	1542.61	6.58867	300000	0.870467	0.066168	0.0382021	0.913697	0.827237
GlyP-G6P	90	102	YMGRTLQNTMVNL	1541.74	6.77405	0	0	0	0	0	0
GlyP-G6P	90	102	YMGRTLQNTMVNL	1541.61	6.58985	50	-0.120771	0.123979	0.0715793	-0.0397714	-0.201771
GlyP-G6P	90	102	YMGRTLQNTMVNL	1541.79	6.59366	150	0.054616	0.060673	0.0350296	0.0942557	0.0149763
GlyP-G6P	90	102	YMGRTLQNTMVNL	1541.75	6.58931	250	0.013227	0.089371	0.0515984	0.0716161	-0.0451621
GlyP-G6P	90	102	YMGRTLQNTMVNL	1541.76	6.58855	350	0.029556	0.068748	0.0396917	0.0744714	-0.0153594
GlyP-G6P	90	102	YMGRTLQNTMVNL	1541.78	6.59059	500	0.049085	0.087404	0.0504627	0.106189	-0.00801895
GlyP-G6P	90	102	YMGRTLQNTMVNL	1541.72	6.59233	1000	-0.019637	0.077624	0.0448162	0.0310773	-0.0703513
GlyP-G6P	90	102	YMGRTLQNTMVNL	1541.78	6.58934	5000	0.043674	0.071191	0.0411021	0.0901855	-0.00283745
GlyP-G6P	90	102	YMGRTLQNTMVNL	1541.86	6.59059	30000	0.12236	0.085379	0.0492936	0.178141	0.0665791
GlyP-G6P	90	102	YMGRTLQNTMVNL	1542.58	6.58849	300000	0.844909	0.058114	0.0335521	0.882877	0.806941
GlyPa	102	109	LALENACD	848.85	5.75896	0	0	0	0	0	0
GlyPa	102	109	LALENACD	848.919	5.64914	50	0.068265	0.033923	0.0195855	0.090428	0.046102
GlyPa	102	109	LALENACD	848.937	5.6318	150	0.086492	0.053334	0.0307924	0.121337	0.0516471
GlyPa	102	109	LALENACD	848.975	5.63122	250	0.124555	0.036	0.0207846	0.148075	0.101035
GlyPa	102	109	LALENACD	849.035	5.62974	350	0.18436	0.032404	0.0187085	0.205531	0.163189
GlyPa	102	109	LALENACD	849.063	5.63043	500	0.212486	0.025991	0.0150059	0.229467	0.195505
GlyPa	102	109	LALENACD	849.16	5.66045	1000	0.309277	0.029649	0.0171179	0.328648	0.289906
GlyPa	102	109	LALENACD	849.526	5.63262	5000	0.675507	0.045673	0.0263693	0.705347	0.645667
GlyPa	102	109	LALENACD	850.142	5.62748	30000	1.29162	0.045005	0.0259836	1.32103	1.26222
GlyPa	102	109	LALENACD	850.68	5.62958	300000	1.82987	0.043702	0.0252314	1.85842	1.80132
GlyP	102	109	LALENACD	848.85	5.75896	0	0	0	0	0	0
GlyP	102	109	LALENACD	848.883	5.63297	50	0.032636	0.030328	0.0175099	0.0524503	0.0128217
GlyP	102	109	LALENACD	848.924	5.63415	150	0.073526	0.052098	0.0300788	0.107563	0.0394886
GlyP	102	109	LALENACD	848.878	5.63376	250	0.02803	0.031926	0.0184325	0.0488883	0.00717168
GlyP	102	109	LALENACD	848.912	5.63385	350	0.061392	0.026018	0.0150215	0.0783904	0.0443936
GlyP	102	109	LALENACD	848.933	5.63431	500	0.082467	0.025311	0.0146133	0.0990035	0.0659305
GlyP	102	109	LALENACD	848.934	5.63312	1000	0.084156	0.025192	0.0145446	0.100615	0.0676972
GlyP	102	109	LALENACD	849.032	5.63164	5000	0.181205	0.026902	0.0155319	0.198781	0.163629
GlyP	102	109	LALENACD	849.502	5.62964	30000	0.651278	0.035181	0.0203118	0.674263	0.628293
GlyP	102	109	LALENACD	850.514	5.62981	300000	1.66372	0.026194	0.0151231	1.68083	1.64661
GlyP-G6P	102	109	LALENACD	848.85	5.75896	0	0	0	0	0	0
GlyP-G6P	102	109	LALENACD	848.836	5.63431	50	-0.014328	0.039699	0.0229202	0.0116087	-0.0402647
GlyP-G6P	102	109	LALENACD	848.862	5.63195	150	0.012092	0.028394	0.0163933	0.0306427	-0.00645875
GlyP-G6P	102	109	LALENACD	848.863	5.63434	250	0.012573	0.034577	0.019963	0.0351633	-0.0100173
GlyP-G6P	102	109	LALENACD	848.89	5.63175	350	0.039432	0.039413	0.0227551	0.0651818	0.0136822
GlyP-G6P	102	109	LALENACD	848.89	5.63471	500	0.040133	0.032345	0.0186744	0.0612651	0.0190009
GlyP-G6P	102	109	LALENACD	848.913	5.63546	1000	0.062532	0.025457	0.0146976	0.0791639	0.0459001
GlyP-G6P	102	109	LALENACD	848.962	5.63026	5000	0.111906	0.067534	0.0389908	0.156028	0.0677838
GlyP-G6P	102	109	LALENACD	849.297	5.63524	30000	0.446914	0.061524	0.0355209	0.48711	0.406718
GlyP-G6P	102	109	LALENACD	850.393	5.63252	300000	1.5427	0.031159	0.0179897	1.56306	1.52234
GlyPa	103	109	ALENACD	735.937	4.66031	0	0	0	0	0	0
GlyPa	103	109	ALENACD	735.844	4.57995	50	-0.09264	0.071382	0.0412124	-0.0460038	-0.139276
GlyPa	103	109	ALENACD	735.811	4.56758	150	-0.125792	0.07072	0.0408302	-0.0795883	-0.171996
GlyPa	103	109	ALENACD	735.925	4.56819	250	-0.012094	0.068418	0.0395012	0.0326058	-0.0567938
GlyPa	103	109	ALENACD	735.988	4.56795	350	0.051102	0.068079	0.0393054	0.0955803	0.00662372
GlyPa	103	109	ALENACD	736.003	4.56826	500	0.065922	0.068382	0.0394804	0.110598	0.0212458
GlyPa	103	109	ALENACD	736.069	4.58922	1000	0.132262	0.068934	0.0397991	0.177299	0.0872251
GlyPa	103	109	ALENACD	736.432	4.57104	5000	0.495422	0.080926	0.0467226	0.548294	0.44255
GlyPa	103	109	ALENACD	736.988	4.56553	30000	1.05123	0.0705	0.0407032	1.09729	1.00517
GlyPa	103	109	ALENACD	737.45	4.56645	300000	1.51356	0.081464	0.0470333	1.56678	1.46033
GlyP	103	109	ALENACD	735.937	4.66031	0	0	0	0	0	0
GlyP	103	109	ALENACD	735.807	4.56978	50	-0.129447	0.071345	0.0411911	-0.0828349	-0.176059
GlyP	103	109	ALENACD	735.795	4.5688	150	-0.142159	0.06849	0.0395427	-0.0974122	-0.186906
GlyP	103	109	ALENACD	735.836	4.56998	250	-0.101135	0.069212	0.0399596	-0.0559165	-0.146354
GlyP	103	109	ALENACD	735.858	4.56926	350	-0.078433	0.068319	0.039444	-0.0337979	-0.123068
GlyP	103	109	ALENACD	735.854	4.57005	500	-0.082565	0.069445	0.0400941	-0.0371943	-0.127936
GlyP	103	109	ALENACD	735.879	4.56796	1000	-0.058169	0.067785	0.0391357	-0.0138828	-0.102455
GlyP	103	109	ALENACD	735.974	4.56888	5000	0.037446	0.069442	0.0400924	0.0828148	-0.00792277
GlyP	103	109	ALENACD	736.368	4.5682	30000	0.43112	0.067737	0.039108	0.475375	0.386865
GlyP	103	109	ALENACD	737.224	4.56614	300000	1.28713	0.105122	0.0606922	1.35581	1.21845
GlyP-G6P	103	109	ALENACD	735.937	4.66031	0	0	0	0	0	0
GlyP-G6P	103	109	ALENACD	735.808	4.56863	50	-0.128376	0.076832	0.044359	-0.0781791	-0.178573
GlyP-G6P	103	109	ALENACD	735.758	4.56724	150	-0.178805	0.075252	0.0434468	-0.12964	-0.22797
GlyP-G6P	103	109	ALENACD	735.816	4.56599	250	-0.120796	0.073682	0.0425403	-0.0726571	-0.168935
GlyP-G6P	103	109	ALENACD	735.831	4.56595	350	-0.105612	0.073236	0.0422828	-0.0577645	-0.15346
GlyP-G6P	103	109	ALENACD	735.841	4.56884	500	-0.09542	0.075391	0.043527	-0.0461645	-0.144675
GlyP-G6P	103	109	ALENACD	735.859	4.56959	1000	-0.077929	0.06823	0.0393926	-0.0333521	-0.122506
GlyP-G6P	103	109	ALENACD	735.872	4.56513	5000	-0.064543	0.077209	0.0445766	-0.0140998	-0.114986
GlyP-G6P	103	109	ALENACD	736.172	4.56864	30000	0.235347	0.076549	0.0441956	0.285359	0.185335
GlyP-G6P	103	109	ALENACD	737.09	4.56753	300000	1.15288	0.076327	0.0440674	1.20274	1.10301
GlyPa	103	110	ALENACDE	864.792	4.83864	0	0	0	0	0	0
GlyPa	103	110	ALENACDE	864.901	4.7501	50	0.108931	0.037392	0.0215883	0.13336	0.0845016
GlyPa	103	110	ALENACDE	864.926	4.73769	150	0.133347	0.072851	0.0420605	0.180943	0.085751
GlyPa	103	110	ALENACDE	864.922	4.73713	250	0.130244	0.037355	0.0215669	0.154649	0.105839
GlyPa	103	110	ALENACDE	864.977	4.73819	350	0.184798	0.039022	0.0225294	0.210292	0.159304
GlyPa	103	110	ALENACDE	864.994	4.73763	500	0.201981	0.032184	0.0185814	0.223008	0.180954
GlyPa	103	110	ALENACDE	865.095	4.75912	1000	0.302532	0.041802	0.0241344	0.329843	0.275221
GlyPa	103	110	ALENACDE	865.481	4.74033	5000	0.68919	0.037596	0.0217061	0.713753	0.664627
GlyPa	103	110	ALENACDE	866.073	4.73452	30000	1.28031	0.043837	0.0253093	1.30895	1.25166
GlyPa	103	110	ALENACDE	866.522	4.73522	300000	1.72952	0.04246	0.0245143	1.75726	1.70178
GlyP	103	110	ALENACDE	864.792	4.83864	0	0	0	0	0	0
GlyP	103	110	ALENACDE	864.886	4.7397	50	0.093999	0.040846	0.0235824	0.120685	0.0673129
GlyP	103	110	ALENACDE	864.835	4.73957	150	0.042553	0.040104	0.0231541	0.0687543	0.0163517
GlyP	103	110	ALENACDE	864.883	4.7389	250	0.09088	0.033292	0.0192211	0.112631	0.0691292
GlyP	103	110	ALENACDE	864.873	4.73802	350	0.081049	0.036337	0.0209792	0.104789	0.0573088
GlyP	103	110	ALENACDE	864.898	4.73862	500	0.10589	0.03537	0.0204209	0.128998	0.0827816
GlyP	103	110	ALENACDE	864.923	4.73709	1000	0.130761	0.034321	0.0198152	0.153184	0.108338
GlyP	103	110	ALENACDE	865.028	4.73943	5000	0.235575	0.031639	0.0182668	0.256246	0.214904
GlyP	103	110	ALENACDE	865.411	4.73599	30000	0.618826	0.031987	0.0184677	0.639724	0.597928
GlyP	103	110	ALENACDE	866.348	4.73502	300000	1.55529	0.120886	0.0697936	1.63427	1.47632
GlyP-G6P	103	110	ALENACDE	864.792	4.83864	0	0	0	0	0	0
GlyP-G6P	103	110	ALENACDE	864.799	4.73835	50	0.006798	0.044195	0.025516	0.0356721	-0.0220761
GlyP-G6P	103	110	ALENACDE	864.833	4.73813	150	0.041165	0.032155	0.0185647	0.0621729	0.0201571
GlyP-G6P	103	110	ALENACDE	864.845	4.73693	250	0.053071	0.076455	0.0441413	0.103022	0.0031204
GlyP-G6P	103	110	ALENACDE	864.859	4.73654	350	0.06665	0.042215	0.0243728	0.0942305	0.0390695
GlyP-G6P	103	110	ALENACDE	864.874	4.73916	500	0.08183	0.066562	0.0384296	0.125317	0.0383428
GlyP-G6P	103	110	ALENACDE	864.881	4.74128	1000	0.088517	0.031441	0.0181525	0.109058	0.0679755
GlyP-G6P	103	110	ALENACDE	864.923	4.73499	5000	0.130272	0.044072	0.025445	0.159066	0.101478
GlyP-G6P	103	110	ALENACDE	865.196	4.73768	30000	0.403923	0.064532	0.0372576	0.446084	0.361762
GlyP-G6P	103	110	ALENACDE	866.129	4.73821	300000	1.33679	0.033144	0.0191357	1.35845	1.31514
GlyPa	110	117	EATYQLGL	894.819	6.85121	0	0	0	0	0	0
GlyPa	110	117	EATYQLGL	894.923	6.76121	50	0.10446	0.053975	0.0311625	0.139724	0.0691963
GlyPa	110	117	EATYQLGL	894.94	6.70571	150	0.120842	0.092071	0.0531572	0.180995	0.0606889
GlyPa	110	117	EATYQLGL	894.904	6.7066	250	0.084722	0.045261	0.0261315	0.114293	0.0551515
GlyPa	110	117	EATYQLGL	894.92	6.7066	350	0.10136	0.055591	0.0320955	0.137679	0.0650405
GlyPa	110	117	EATYQLGL	894.899	6.70936	500	0.080154	0.056318	0.0325152	0.116948	0.0433596
GlyPa	110	117	EATYQLGL	894.981	6.70892	1000	0.161686	0.13903	0.080269	0.252519	0.0708531
GlyPa	110	117	EATYQLGL	894.898	6.714	5000	0.079528	0.044126	0.0254762	0.108357	0.050699
GlyPa	110	117	EATYQLGL	894.891	6.70539	30000	0.07185	0.064384	0.0371721	0.113914	0.0297858
GlyPa	110	117	EATYQLGL	894.956	6.70653	300000	0.137596	0.076984	0.0444467	0.187892	0.0872998
GlyP	110	117	EATYQLGL	894.819	6.85121	0	0	0	0	0	0
GlyP	110	117	EATYQLGL	894.914	6.70963	50	0.095189	0.062189	0.0359048	0.135819	0.0545589
GlyP	110	117	EATYQLGL	894.795	6.71237	150	-0.024312	0.046844	0.0270454	0.00629275	-0.0549167
GlyP	110	117	EATYQLGL	894.883	6.7094	250	0.064542	0.053202	0.0307162	0.0993006	0.0297834
GlyP	110	117	EATYQLGL	894.926	6.71056	350	0.1069	0.031799	0.0183592	0.127675	0.0861247
GlyP	110	117	EATYQLGL	894.872	6.71105	500	0.053527	0.068577	0.0395929	0.0983306	0.00872336
GlyP	110	117	EATYQLGL	894.898	6.71101	1000	0.079136	0.060464	0.0349089	0.118639	0.0396329
GlyP	110	117	EATYQLGL	894.893	6.70892	5000	0.073852	0.037513	0.0216581	0.0983605	0.0493435
GlyP	110	117	EATYQLGL	894.929	6.70488	30000	0.110297	0.031629	0.018261	0.130961	0.0896327
GlyP	110	117	EATYQLGL	894.971	6.70613	300000	0.15244	0.095402	0.0550804	0.214769	0.0901107
GlyP-G6P	110	117	EATYQLGL	894.819	6.85121	0	0	0	0	0	0
GlyP-G6P	110	117	EATYQLGL	894.851	6.70883	50	0.03175	0.062583	0.0361323	0.0726376	-0.00913756
GlyP-G6P	110	117	EATYQLGL	894.792	6.71008	150	-0.027298	0.043551	0.0251442	0.00115532	-0.0557513
GlyP-G6P	110	117	EATYQLGL	894.871	6.70754	250	0.052667	0.070242	0.0405542	0.0985584	0.00677556
GlyP-G6P	110	117	EATYQLGL	894.882	6.7062	350	0.063613	0.048548	0.0280292	0.095331	0.031895
GlyP-G6P	110	117	EATYQLGL	894.886	6.71204	500	0.067646	0.034974	0.0201922	0.0904957	0.0447963
GlyP-G6P	110	117	EATYQLGL	894.92	6.71006	1000	0.101302	0.031629	0.018261	0.121966	0.0806377
GlyP-G6P	110	117	EATYQLGL	894.864	6.70385	5000	0.045169	0.086424	0.0498969	0.101633	-0.0112947
GlyP-G6P	110	117	EATYQLGL	894.87	6.7097	30000	0.050996	0.077417	0.0446967	0.101575	0.000416893
GlyP-G6P	110	117	EATYQLGL	894.942	6.71146	300000	0.123338	0.105813	0.0610912	0.192469	0.0542068
GlyPa	111	117	ATYQLGL	765.75	6.82384	0	0	0	0	0	0
GlyPa	111	117	ATYQLGL	765.829	6.69396	50	0.079393	0.048797	0.028173	0.111274	0.0475123
GlyPa	111	117	ATYQLGL	765.782	6.67558	150	0.032278	0.089839	0.0518686	0.0909728	-0.0264168
GlyPa	111	117	ATYQLGL	765.809	6.67361	250	0.059572	0.047406	0.0273699	0.0905439	0.0286001
GlyPa	111	117	ATYQLGL	765.824	6.67469	350	0.074074	0.046775	0.0270056	0.104634	0.0435143
GlyPa	111	117	ATYQLGL	765.823	6.6756	500	0.07299	0.043383	0.0250472	0.101334	0.0446464
GlyPa	111	117	ATYQLGL	765.826	6.71087	1000	0.076137	0.047337	0.02733	0.107064	0.0452102
GlyPa	111	117	ATYQLGL	765.803	6.67954	5000	0.053279	0.043314	0.0250073	0.0815775	0.0249805
GlyPa	111	117	ATYQLGL	765.858	6.67367	30000	0.108023	0.042601	0.0245957	0.135856	0.0801903
GlyPa	111	117	ATYQLGL	765.852	6.67517	300000	0.10236	0.043416	0.0250662	0.130725	0.0739949
GlyP	111	117	ATYQLGL	765.75	6.82384	0	0	0	0	0	0
GlyP	111	117	ATYQLGL	765.78	6.6756	50	0.030421	0.061707	0.0356266	0.0707362	-0.00989424
GlyP	111	117	ATYQLGL	765.714	6.68035	150	-0.035651	0.048001	0.0277134	-0.00429035	-0.0670117
GlyP	111	117	ATYQLGL	765.789	6.67686	250	0.039311	0.066879	0.0386126	0.0830053	-0.00438328
GlyP	111	117	ATYQLGL	765.827	6.67709	350	0.077524	0.044914	0.0259311	0.106868	0.0481802
GlyP	111	117	ATYQLGL	765.831	6.67818	500	0.08136	0.043002	0.0248272	0.109455	0.0532654
GlyP	111	117	ATYQLGL	765.836	6.67749	1000	0.086413	0.047235	0.0272711	0.117273	0.0555528
GlyP	111	117	ATYQLGL	765.827	6.67481	5000	0.076729	0.044982	0.0259704	0.106117	0.0473408
GlyP	111	117	ATYQLGL	765.839	6.67633	30000	0.088853	0.05726	0.0330591	0.126263	0.0514431
GlyP	111	117	ATYQLGL	765.927	6.67779	300000	0.177225	0.058834	0.0339678	0.215663	0.138787
GlyP-G6P	111	117	ATYQLGL	765.75	6.82384	0	0	0	0	0	0
GlyP-G6P	111	117	ATYQLGL	765.741	6.67816	50	-0.008471	0.092635	0.0534828	0.0520505	-0.0689925
GlyP-G6P	111	117	ATYQLGL	765.676	6.67851	150	-0.073686	0.054519	0.0314766	-0.0380669	-0.109305
GlyP-G6P	111	117	ATYQLGL	765.791	6.67795	250	0.041552	0.071043	0.0410167	0.0879668	-0.00486276
GlyP-G6P	111	117	ATYQLGL	765.755	6.67553	350	0.004752	0.062365	0.0360064	0.0454971	-0.0359931
GlyP-G6P	111	117	ATYQLGL	765.835	6.67793	500	0.085431	0.043678	0.0252175	0.113967	0.0568947
GlyP-G6P	111	117	ATYQLGL	765.858	6.68122	1000	0.108458	0.04577	0.0264253	0.138361	0.0785549
GlyP-G6P	111	117	ATYQLGL	765.73	6.67342	5000	-0.01956	0.046191	0.0266684	0.0106181	-0.0497381
GlyP-G6P	111	117	ATYQLGL	765.786	6.67766	30000	0.035872	0.07193	0.0415288	0.0828663	-0.0111223
GlyP-G6P	111	117	ATYQLGL	765.895	6.67773	300000	0.145058	0.058265	0.0336393	0.183124	0.106992
GlyPa	111	118	ATYQLGLD	880.89	6.34901	0	0	0	0	0	0
GlyPa	111	118	ATYQLGLD	880.917	6.23237	50	0.027606	0.034264	0.0197823	0.0499918	0.00522019
GlyPa	111	118	ATYQLGLD	880.915	6.21581	150	0.025839	0.009371	0.00541035	0.0319614	0.0197166
GlyPa	111	118	ATYQLGLD	880.937	6.21434	250	0.047049	0.018368	0.0106048	0.0590494	0.0350486
GlyPa	111	118	ATYQLGLD	880.931	6.21448	350	0.041307	0.047259	0.027285	0.0721829	0.0104311
GlyPa	111	118	ATYQLGLD	880.958	6.21477	500	0.068302	0.017201	0.009931	0.07954	0.057064
GlyPa	111	118	ATYQLGLD	880.963	6.24672	1000	0.073348	0.011841	0.0068364	0.0810841	0.0656119
GlyPa	111	118	ATYQLGLD	881.013	6.21752	5000	0.123775	0.018549	0.0107093	0.135894	0.111656
GlyPa	111	118	ATYQLGLD	881.336	6.21505	30000	0.446542	0.014454	0.00834502	0.455985	0.437099
GlyPa	111	118	ATYQLGLD	881.508	6.21406	300000	0.618095	0.014395	0.00831096	0.6275	0.60869
GlyP	111	118	ATYQLGLD	880.89	6.34901	0	0	0	0	0	0
GlyP	111	118	ATYQLGLD	880.899	6.21575	50	0.009322	0.017476	0.0100898	0.0207397	-0.00209565
GlyP	111	118	ATYQLGLD	880.94	6.21738	150	0.050775	0.014084	0.0081314	0.0599765	0.0415735
GlyP	111	118	ATYQLGLD	880.915	6.21746	250	0.025063	0.041514	0.0239681	0.0521855	-0.00205948
GlyP	111	118	ATYQLGLD	880.944	6.21659	350	0.054801	0.039431	0.0227655	0.0805626	0.0290394
GlyP	111	118	ATYQLGLD	880.918	6.21762	500	0.028525	0.018794	0.0108507	0.0408037	0.0162463
GlyP	111	118	ATYQLGLD	880.986	6.21592	1000	0.096617	0.00934	0.00539245	0.102719	0.0905149
GlyP	111	118	ATYQLGLD	880.992	6.21421	5000	0.101925	0.017975	0.0103779	0.113669	0.0901813
GlyP	111	118	ATYQLGLD	881.569	6.21606	300000	0.679066	0.054899	0.031696	0.714933	0.643199
GlyP-G6P	111	118	ATYQLGLD	880.89	6.34901	0	0	0	0	0	0
GlyP-G6P	111	118	ATYQLGLD	880.865	6.21724	50	-0.024387	0.045907	0.0265044	0.00560557	-0.0543796
GlyP-G6P	111	118	ATYQLGLD	880.867	6.21586	150	-0.022302	0.067483	0.0389613	0.0217869	-0.0663909
GlyP-G6P	111	118	ATYQLGLD	880.919	6.21776	250	0.029563	0.044952	0.025953	0.0589316	0.00019436
GlyP-G6P	111	118	ATYQLGLD	880.914	6.21479	350	0.024564	0.012342	0.00712566	0.0326274	0.0165006
GlyP-G6P	111	118	ATYQLGLD	880.909	6.21748	500	0.019124	0.031532	0.018205	0.0397249	-0.00147691
GlyP-G6P	111	118	ATYQLGLD	880.923	6.22082	1000	0.033518	0.011413	0.0065893	0.0409745	0.0260615
GlyP-G6P	111	118	ATYQLGLD	880.991	6.21361	5000	0.101303	0.008868	0.00511994	0.107097	0.0955092
GlyP-G6P	111	118	ATYQLGLD	881.282	6.22061	30000	0.392333	0.06273	0.0362172	0.433317	0.351349
GlyP-G6P	111	118	ATYQLGLD	881.504	6.22157	300000	0.613894	0.017011	0.00982131	0.625008	0.60278
GlyPa	111	119	ATYQLGLDM	1011.97	7.18043	0	0	0	0	0	0
GlyPa	111	119	ATYQLGLDM	1012.01	7.05203	50	0.039066	0.104744	0.060474	0.107499	-0.0293667
GlyPa	111	119	ATYQLGLDM	1012.03	7.02629	150	0.060428	0.102396	0.0591184	0.127327	-0.00647072
GlyPa	111	119	ATYQLGLDM	1011.98	7.02839	250	0.008936	0.10579	0.0610779	0.0780521	-0.0601801
GlyPa	111	119	ATYQLGLDM	1012.06	7.02784	350	0.083405	0.112166	0.0647591	0.156687	0.0101232
GlyPa	111	119	ATYQLGLDM	1012.04	7.02833	500	0.071551	0.094993	0.0548442	0.133613	0.00948891
GlyPa	111	119	ATYQLGLDM	1012.04	7.06359	1000	0.063998	0.070793	0.0408724	0.110249	0.0177466
GlyPa	111	119	ATYQLGLDM	1012.17	7.03334	5000	0.201209	0.11029	0.063676	0.273265	0.129153
GlyPa	111	119	ATYQLGLDM	1012.47	7.02456	30000	0.496144	0.089655	0.0517623	0.554719	0.437569
GlyPa	111	119	ATYQLGLDM	1012.87	7.02739	300000	0.89735	0.098756	0.0570168	0.961871	0.832829
GlyP	111	119	ATYQLGLDM	1011.97	7.18043	0	0	0	0	0	0
GlyP	111	119	ATYQLGLDM	1011.99	7.02651	50	0.015406	0.104517	0.0603429	0.0836904	-0.0528784
GlyP	111	119	ATYQLGLDM	1011.84	7.0321	150	-0.133754	0.035657	0.0205866	-0.110458	-0.15705
GlyP	111	119	ATYQLGLDM	1012	7.03163	250	0.028249	0.080745	0.0466181	0.0810024	-0.0245044
GlyP	111	119	ATYQLGLDM	1011.99	7.0308	350	0.013128	0.107536	0.0620859	0.0833849	-0.0571289
GlyP	111	119	ATYQLGLDM	1012	7.03027	500	0.029488	0.099358	0.0573644	0.0944019	-0.0354259
GlyP	111	119	ATYQLGLDM	1011.98	7.02913	1000	0.011914	0.115578	0.066729	0.087425	-0.063597
GlyP	111	119	ATYQLGLDM	1012.07	7.0292	5000	0.102442	0.100655	0.0581132	0.168203	0.0366807
GlyP	111	119	ATYQLGLDM	1012.37	7.02725	30000	0.400378	0.08092	0.0467192	0.453246	0.34751
GlyP	111	119	ATYQLGLDM	1012.64	7.02773	300000	0.666783	0.16351	0.0944025	0.77361	0.559956
GlyP-G6P	111	119	ATYQLGLDM	1011.97	7.18043	0	0	0	0	0	0
GlyP-G6P	111	119	ATYQLGLDM	1011.83	7.02977	50	-0.144644	0.036636	0.0211518	-0.120708	-0.16858
GlyP-G6P	111	119	ATYQLGLDM	1011.95	7.02701	150	-0.019614	0.025868	0.0149349	-0.00271357	-0.0365144
GlyP-G6P	111	119	ATYQLGLDM	1011.96	7.03275	250	-0.009534	0.123532	0.0713212	0.0711736	-0.0902416
GlyP-G6P	111	119	ATYQLGLDM	1012.01	7.03048	350	0.035181	0.124107	0.0716532	0.116264	-0.0459022
GlyP-G6P	111	119	ATYQLGLDM	1011.98	7.03186	500	0.008209	0.12569	0.0725672	0.0903265	-0.0739085
GlyP-G6P	111	119	ATYQLGLDM	1011.99	7.03325	1000	0.016438	0.119023	0.068718	0.0941997	-0.0613237
GlyP-G6P	111	119	ATYQLGLDM	1012.02	7.02657	5000	0.048431	0.139521	0.0805525	0.139585	-0.0427227
GlyP-G6P	111	119	ATYQLGLDM	1012.21	7.02996	30000	0.239631	0.168774	0.0974417	0.349897	0.129365
GlyP-G6P	111	119	ATYQLGLDM	1012.5	7.03314	300000	0.529956	0.037069	0.0214018	0.554174	0.505738
GlyPa	113	118	YQLGLD	708.877	6.31427	0	0	0	0	0	0
GlyPa	113	118	YQLGLD	708.781	6.19377	50	-0.095226	0.064554	0.0372703	-0.0530507	-0.137401
GlyPa	113	118	YQLGLD	708.762	6.19028	150	-0.114678	0.063995	0.0369475	-0.0728679	-0.156488
GlyPa	113	118	YQLGLD	708.797	6.19076	250	-0.079221	0.063232	0.036507	-0.0379094	-0.120533
GlyPa	113	118	YQLGLD	708.826	6.19122	350	-0.050376	0.063151	0.0364602	-0.00911735	-0.0916347
GlyPa	113	118	YQLGLD	708.822	6.19139	500	-0.054291	0.06417	0.0370486	-0.0123666	-0.0962154
GlyPa	113	118	YQLGLD	708.831	6.22701	1000	-0.045081	0.064011	0.0369568	-0.00326048	-0.0869015
GlyPa	113	118	YQLGLD	708.972	6.19724	5000	0.095152	0.063083	0.036421	0.136366	0.0539378
GlyPa	113	118	YQLGLD	709.134	6.19063	30000	0.2576	0.065087	0.037578	0.300124	0.215076
GlyPa	113	118	YQLGLD	709.285	6.19391	300000	0.408755	0.063636	0.0367403	0.450331	0.367179
GlyP	113	118	YQLGLD	708.877	6.31427	0	0	0	0	0	0
GlyP	113	118	YQLGLD	708.783	6.19184	50	-0.093257	0.063188	0.0364816	-0.0519742	-0.13454
GlyP	113	118	YQLGLD	708.761	6.19254	150	-0.115249	0.063083	0.036421	-0.0740348	-0.156463
GlyP	113	118	YQLGLD	708.803	6.19232	250	-0.073948	0.064025	0.0369649	-0.0321183	-0.115778
GlyP	113	118	YQLGLD	708.809	6.19134	350	-0.067487	0.063083	0.036421	-0.0262728	-0.108701
GlyP	113	118	YQLGLD	708.806	6.19375	500	-0.070562	0.064648	0.0373245	-0.0283253	-0.112799
GlyP	113	118	YQLGLD	708.808	6.19285	1000	-0.068227	0.063083	0.036421	-0.0270128	-0.109441
GlyP	113	118	YQLGLD	708.889	6.19122	5000	0.012412	0.063083	0.036421	0.0536262	-0.0288022
GlyP	113	118	YQLGLD	709.172	6.19063	30000	0.295497	0.067723	0.0390999	0.339743	0.251251
GlyP	113	118	YQLGLD	709.301	6.19149	300000	0.424536	0.070344	0.0406131	0.470494	0.378578
GlyP-G6P	113	118	YQLGLD	708.877	6.31427	0	0	0	0	0	0
GlyP-G6P	113	118	YQLGLD	708.766	6.19185	50	-0.110484	0.065923	0.0380607	-0.0674143	-0.153554
GlyP-G6P	113	118	YQLGLD	708.747	6.19106	150	-0.129913	0.065541	0.0378401	-0.0870929	-0.172733
GlyP-G6P	113	118	YQLGLD	708.786	6.19057	250	-0.090287	0.070517	0.040713	-0.0442159	-0.136358
GlyP-G6P	113	118	YQLGLD	708.804	6.19196	350	-0.072253	0.066931	0.0386426	-0.0285247	-0.115981
GlyP-G6P	113	118	YQLGLD	708.796	6.19275	500	-0.080431	0.071988	0.0415623	-0.0333988	-0.127463
GlyP-G6P	113	118	YQLGLD	708.837	6.19645	1000	-0.039769	0.06989	0.040351	0.00589247	-0.0854305
GlyP-G6P	113	118	YQLGLD	708.866	6.186	5000	-0.010106	0.063574	0.0367045	0.031429	-0.051641
GlyP-G6P	113	118	YQLGLD	709.146	6.19297	30000	0.269014	0.085262	0.049226	0.324719	0.213309
GlyP-G6P	113	118	YQLGLD	709.33	6.19166	300000	0.45336	0.063083	0.036421	0.494574	0.412146
GlyPa	113	119	YQLGLDM	840.024	7.1899	0	0	0	0	0	0
GlyPa	113	119	YQLGLDM	839.943	7.06659	50	-0.081681	0.088119	0.0508755	-0.0241099	-0.139252
GlyPa	113	119	YQLGLDM	839.945	7.04495	150	-0.079685	0.088908	0.0513311	-0.0215984	-0.137772
GlyPa	113	119	YQLGLDM	839.955	7.04655	250	-0.069586	0.083777	0.0483687	-0.0148517	-0.12432
GlyPa	113	119	YQLGLDM	839.964	7.04755	350	-0.060073	0.082678	0.0477342	-0.00605671	-0.114089
GlyPa	113	119	YQLGLDM	839.968	7.04764	500	-0.05584	0.083095	0.0479749	-0.00155127	-0.110129
GlyPa	113	119	YQLGLDM	839.98	7.08381	1000	-0.044369	0.084852	0.0489893	0.0110676	-0.0998056
GlyPa	113	119	YQLGLDM	840.079	7.05195	5000	0.054489	0.090243	0.0521018	0.113448	-0.00446976
GlyPa	113	119	YQLGLDM	840.346	7.04272	30000	0.321253	0.089427	0.0516307	0.379679	0.262827
GlyPa	113	119	YQLGLDM	840.736	7.04689	300000	0.711362	0.101931	0.0588499	0.777957	0.644767
GlyP	113	119	YQLGLDM	840.024	7.1899	0	0	0	0	0	0
GlyP	113	119	YQLGLDM	839.934	7.04723	50	-0.090167	0.090645	0.0523339	-0.0309456	-0.149388
GlyP	113	119	YQLGLDM	839.927	7.04924	150	-0.097113	0.084466	0.0487665	-0.0419285	-0.152297
GlyP	113	119	YQLGLDM	839.936	7.04955	250	-0.088465	0.086975	0.050215	-0.0316413	-0.145289
GlyP	113	119	YQLGLDM	839.935	7.0484	350	-0.088951	0.091395	0.0527669	-0.0292396	-0.148662
GlyP	113	119	YQLGLDM	839.927	7.04974	500	-0.097369	0.091314	0.0527202	-0.0377105	-0.157027
GlyP	113	119	YQLGLDM	839.98	7.04928	1000	-0.043784	0.091346	0.0527386	0.0158954	-0.103463
GlyP	113	119	YQLGLDM	840.083	7.04755	5000	0.059013	0.10999	0.0635028	0.130873	-0.0128471
GlyP	113	119	YQLGLDM	840.324	7.0449	30000	0.300249	0.093108	0.0537559	0.36108	0.239418
GlyP	113	119	YQLGLDM	840.637	7.04675	300000	0.613093	0.119283	0.0688681	0.691025	0.535161
GlyP-G6P	113	119	YQLGLDM	840.024	7.1899	0	0	0	0	0	0
GlyP-G6P	113	119	YQLGLDM	839.917	7.04821	50	-0.106887	0.081061	0.0468006	-0.0539271	-0.159847
GlyP-G6P	113	119	YQLGLDM	839.924	7.04859	150	-0.100212	0.081189	0.0468745	-0.0471685	-0.153255
GlyP-G6P	113	119	YQLGLDM	839.933	7.04922	250	-0.091596	0.087612	0.0505828	-0.0343562	-0.148836
GlyP-G6P	113	119	YQLGLDM	839.943	7.04735	350	-0.081717	0.089047	0.0514113	-0.0235396	-0.139894
GlyP-G6P	113	119	YQLGLDM	839.934	7.04979	500	-0.089972	0.094247	0.0544135	-0.0283973	-0.151547
GlyP-G6P	113	119	YQLGLDM	839.961	7.05267	1000	-0.063595	0.096183	0.0555313	-0.00075544	-0.126435
GlyP-G6P	113	119	YQLGLDM	840.032	7.04682	5000	0.007696	0.089851	0.0518755	0.0663987	-0.0510067
GlyP-G6P	113	119	YQLGLDM	840.286	7.04949	30000	0.261794	0.119105	0.0687653	0.339609	0.183979
GlyP-G6P	113	119	YQLGLDM	840.59	7.05069	300000	0.565938	0.119059	0.0687387	0.643723	0.488153
GlyPa	123	139	EEIEEDAGLGNGGLGRL	1729.83	6.49961	0	0	0	0	0	0
GlyPa	123	139	EEIEEDAGLGNGGLGRL	1730.25	6.36844	50	0.420696	0.081634	0.0471314	0.47403	0.367362
GlyPa	123	139	EEIEEDAGLGNGGLGRL	1730.29	6.35052	150	0.460845	0.1247	0.0719956	0.542316	0.379374
GlyPa	123	139	EEIEEDAGLGNGGLGRL	1730.69	6.35116	250	0.863824	0.088271	0.0509633	0.921494	0.806154
GlyPa	123	139	EEIEEDAGLGNGGLGRL	1730.95	6.35134	350	1.12508	0.057008	0.0329136	1.16233	1.08784
GlyPa	123	139	EEIEEDAGLGNGGLGRL	1731.01	6.35013	500	1.17844	0.080792	0.0466453	1.23123	1.12566
GlyPa	123	139	EEIEEDAGLGNGGLGRL	1731.11	6.38183	1000	1.28334	0.119838	0.0691885	1.36164	1.20505
GlyPa	123	139	EEIEEDAGLGNGGLGRL	1731.78	6.35448	5000	1.95621	0.127918	0.0738535	2.03978	1.87263
GlyPa	123	139	EEIEEDAGLGNGGLGRL	1732.9	6.35015	30000	3.07632	0.135132	0.0780185	3.1646	2.98803
GlyPa	123	139	EEIEEDAGLGNGGLGRL	1734.93	6.35027	300000	5.10415	0.211161	0.121914	5.24211	4.96619
GlyP	123	139	EEIEEDAGLGNGGLGRL	1729.83	6.49961	0	0	0	0	0	0
GlyP	123	139	EEIEEDAGLGNGGLGRL	1730.01	6.35191	50	0.180529	0.063493	0.0366577	0.222011	0.139047
GlyP	123	139	EEIEEDAGLGNGGLGRL	1730.16	6.35315	150	0.327845	0.090921	0.0524933	0.387247	0.268443
GlyP	123	139	EEIEEDAGLGNGGLGRL	1730.1	6.35235	250	0.274271	0.073558	0.0424687	0.322329	0.226213
GlyP	123	139	EEIEEDAGLGNGGLGRL	1730.18	6.35342	350	0.348008	0.088642	0.0511775	0.405921	0.290095
GlyP	123	139	EEIEEDAGLGNGGLGRL	1730.25	6.35372	500	0.4261	0.052808	0.0304887	0.460601	0.391599
GlyP	123	139	EEIEEDAGLGNGGLGRL	1730.41	6.35369	1000	0.581819	0.046785	0.0270113	0.612385	0.551253
GlyP	123	139	EEIEEDAGLGNGGLGRL	1731	6.34992	5000	1.16859	0.082839	0.0478271	1.22271	1.11447
GlyP	123	139	EEIEEDAGLGNGGLGRL	1731.54	6.35158	30000	1.71376	0.074117	0.0427915	1.76218	1.66533
GlyP	123	139	EEIEEDAGLGNGGLGRL	1732.6	6.35275	300000	2.77624	0.196967	0.113719	2.90493	2.64755
GlyP-G6P	123	139	EEIEEDAGLGNGGLGRL	1729.83	6.49961	0	0	0	0	0	0
GlyP-G6P	123	139	EEIEEDAGLGNGGLGRL	1729.95	6.35148	50	0.123798	0.075446	0.0435588	0.173089	0.0745066
GlyP-G6P	123	139	EEIEEDAGLGNGGLGRL	1729.99	6.3502	150	0.157591	0.148846	0.0859363	0.254837	0.0603449
GlyP-G6P	123	139	EEIEEDAGLGNGGLGRL	1730.05	6.35508	250	0.221319	0.092393	0.0533431	0.281682	0.160956
GlyP-G6P	123	139	EEIEEDAGLGNGGLGRL	1730.21	6.35016	350	0.387068	0.066086	0.0381548	0.430244	0.343892
GlyP-G6P	123	139	EEIEEDAGLGNGGLGRL	1730.23	6.353	500	0.40616	0.095709	0.0552576	0.46869	0.34363
GlyP-G6P	123	139	EEIEEDAGLGNGGLGRL	1730.44	6.35563	1000	0.617094	0.060158	0.0347322	0.656397	0.577791
GlyP-G6P	123	139	EEIEEDAGLGNGGLGRL	1730.96	6.34708	5000	1.13265	0.133767	0.0772304	1.22005	1.04526
GlyP-G6P	123	139	EEIEEDAGLGNGGLGRL	1731.43	6.35372	30000	1.60719	0.158672	0.0916093	1.71085	1.50352
GlyP-G6P	123	139	EEIEEDAGLGNGGLGRL	1732.7	6.35518	300000	2.86798	0.137293	0.0792662	2.95768	2.77828
GlyPa	125	139	IEEDAGLGNGGLGRL	1471.89	6.32876	0	0	0	0	0	0
GlyPa	125	139	IEEDAGLGNGGLGRL	1472.16	6.21805	50	0.270433	0.175223	0.101165	0.384912	0.155954
GlyPa	125	139	IEEDAGLGNGGLGRL	1472.22	6.19893	150	0.323229	0.182575	0.10541	0.442511	0.203947
GlyPa	125	139	IEEDAGLGNGGLGRL	1472.58	6.19793	250	0.686016	0.177723	0.102608	0.802128	0.569904
GlyPa	125	139	IEEDAGLGNGGLGRL	1472.85	6.19835	350	0.955276	0.165187	0.0953708	1.0632	0.847354
GlyPa	125	139	IEEDAGLGNGGLGRL	1472.91	6.1985	500	1.0218	0.17109	0.0987789	1.13358	0.910025
GlyPa	125	139	IEEDAGLGNGGLGRL	1473.01	6.2349	1000	1.11655	0.189066	0.109157	1.24007	0.993027
GlyPa	125	139	IEEDAGLGNGGLGRL	1473.52	6.20133	5000	1.62852	0.177782	0.102642	1.74467	1.51237
GlyPa	125	139	IEEDAGLGNGGLGRL	1474.13	6.19909	30000	2.24137	0.166661	0.0962218	2.35025	2.13248
GlyPa	125	139	IEEDAGLGNGGLGRL	1475.63	6.19837	300000	3.73437	0.31771	0.18343	3.94194	3.5268
GlyP	125	139	IEEDAGLGNGGLGRL	1471.89	6.32876	0	0	0	0	0	0
GlyP	125	139	IEEDAGLGNGGLGRL	1471.92	6.19958	50	0.029541	0.169656	0.0979509	0.140383	-0.0813009
GlyP	125	139	IEEDAGLGNGGLGRL	1472.01	6.19982	150	0.120092	0.174851	0.10095	0.234328	0.00585601
GlyP	125	139	IEEDAGLGNGGLGRL	1472.01	6.19837	250	0.113218	0.159444	0.092055	0.217388	0.00904792
GlyP	125	139	IEEDAGLGNGGLGRL	1472.17	6.20038	350	0.274572	0.171043	0.0987517	0.38632	0.162824
GlyP	125	139	IEEDAGLGNGGLGRL	1472.22	6.20085	500	0.330297	0.17175	0.0991599	0.442507	0.218087
GlyP	125	139	IEEDAGLGNGGLGRL	1472.35	6.20026	1000	0.457212	0.168892	0.0975098	0.567555	0.346869
GlyP	125	139	IEEDAGLGNGGLGRL	1472.87	6.19779	5000	0.97591	0.16972	0.0979879	1.08679	0.865026
GlyP	125	139	IEEDAGLGNGGLGRL	1473.35	6.19806	30000	1.46011	0.163127	0.0941814	1.56668	1.35353
GlyP	125	139	IEEDAGLGNGGLGRL	1474.2	6.19947	300000	2.30549	0.194325	0.112194	2.43245	2.17853
GlyP-G6P	125	139	IEEDAGLGNGGLGRL	1471.89	6.32876	0	0	0	0	0	0
GlyP-G6P	125	139	IEEDAGLGNGGLGRL	1471.84	6.19909	50	-0.053266	0.178901	0.103289	0.063616	-0.170148
GlyP-G6P	125	139	IEEDAGLGNGGLGRL	1471.85	6.19914	150	-0.046515	0.182832	0.105558	0.0729352	-0.165965
GlyP-G6P	125	139	IEEDAGLGNGGLGRL	1472.01	6.19858	250	0.11389	0.189769	0.109563	0.237872	-0.0100924
GlyP-G6P	125	139	IEEDAGLGNGGLGRL	1472.17	6.19731	350	0.279422	0.174707	0.100867	0.393564	0.16528
GlyP-G6P	125	139	IEEDAGLGNGGLGRL	1472.22	6.19937	500	0.32499	0.187915	0.108493	0.447761	0.202219
GlyP-G6P	125	139	IEEDAGLGNGGLGRL	1472.38	6.20178	1000	0.487638	0.171527	0.0990312	0.599702	0.375574
GlyP-G6P	125	139	IEEDAGLGNGGLGRL	1472.88	6.19358	5000	0.982816	0.176673	0.102002	1.09824	0.86739
GlyP-G6P	125	139	IEEDAGLGNGGLGRL	1473.31	6.19981	30000	1.41371	0.225697	0.130306	1.56117	1.26626
GlyP-G6P	125	139	IEEDAGLGNGGLGRL	1474.35	6.20113	300000	2.45577	0.177432	0.10244	2.5717	2.33985
GlyPa	125	142	IEEDAGLGNGGLGRLAAC	1716.94	6.46453	0	0	0	0	0	0
GlyPa	125	142	IEEDAGLGNGGLGRLAAC	1717.32	6.34117	50	0.384597	0.152645	0.0881296	0.484325	0.284869
GlyPa	125	142	IEEDAGLGNGGLGRLAAC	1717.45	6.32278	150	0.508258	0.17456	0.100782	0.622304	0.394212
GlyPa	125	142	IEEDAGLGNGGLGRLAAC	1717.82	6.32113	250	0.877301	0.150624	0.0869628	0.975709	0.778893
GlyPa	125	142	IEEDAGLGNGGLGRLAAC	1718.05	6.32081	350	1.10838	0.129314	0.0746595	1.19287	1.0239
GlyPa	125	142	IEEDAGLGNGGLGRLAAC	1718.11	6.32046	500	1.17479	0.132164	0.0763049	1.26114	1.08844
GlyPa	125	142	IEEDAGLGNGGLGRLAAC	1718.22	6.35703	1000	1.27793	0.148499	0.0857359	1.37495	1.18091
GlyPa	125	142	IEEDAGLGNGGLGRLAAC	1718.79	6.32318	5000	1.85702	0.160237	0.0925129	1.96171	1.75233
GlyPa	125	142	IEEDAGLGNGGLGRLAAC	1719.95	6.3192	30000	3.00875	0.218328	0.126052	3.15139	2.86611
GlyPa	125	142	IEEDAGLGNGGLGRLAAC	1721.99	6.31897	300000	5.05575	0.205567	0.118684	5.19006	4.92145
GlyP	125	142	IEEDAGLGNGGLGRLAAC	1716.94	6.46453	0	0	0	0	0	0
GlyP	125	142	IEEDAGLGNGGLGRLAAC	1717.05	6.32355	50	0.109168	0.134227	0.077496	0.196863	0.021473
GlyP	125	142	IEEDAGLGNGGLGRLAAC	1717.24	6.32498	150	0.303286	0.175407	0.101271	0.417885	0.188687
GlyP	125	142	IEEDAGLGNGGLGRLAAC	1717.19	6.32457	250	0.256164	0.147692	0.08527	0.352656	0.159672
GlyP	125	142	IEEDAGLGNGGLGRLAAC	1717.28	6.32463	350	0.339246	0.128194	0.0740128	0.422999	0.255493
GlyP	125	142	IEEDAGLGNGGLGRLAAC	1717.31	6.32447	500	0.372907	0.127642	0.0736941	0.4563	0.289514
GlyP	125	142	IEEDAGLGNGGLGRLAAC	1717.48	6.32383	1000	0.538747	0.132032	0.0762287	0.625008	0.452486
GlyP	125	142	IEEDAGLGNGGLGRLAAC	1718.1	6.32059	5000	1.15804	0.149416	0.0862654	1.25566	1.06043
GlyP	125	142	IEEDAGLGNGGLGRLAAC	1718.63	6.32127	30000	1.69045	0.147809	0.0853376	1.78702	1.59388
GlyP	125	142	IEEDAGLGNGGLGRLAAC	1719.66	6.32332	300000	2.72296	0.214075	0.123596	2.86282	2.5831
GlyP-G6P	125	142	IEEDAGLGNGGLGRLAAC	1716.94	6.46453	0	0	0	0	0	0
GlyP-G6P	125	142	IEEDAGLGNGGLGRLAAC	1716.99	6.32306	50	0.056542	0.147078	0.0849155	0.152633	-0.039549
GlyP-G6P	125	142	IEEDAGLGNGGLGRLAAC	1717.03	6.32282	150	0.091728	0.168291	0.0971629	0.201678	-0.0182221
GlyP-G6P	125	142	IEEDAGLGNGGLGRLAAC	1717.11	6.32218	250	0.171893	0.154103	0.0889714	0.272574	0.0712124
GlyP-G6P	125	142	IEEDAGLGNGGLGRLAAC	1717.28	6.32014	350	0.343014	0.14105	0.0814353	0.435167	0.250861
GlyP-G6P	125	142	IEEDAGLGNGGLGRLAAC	1717.31	6.32266	500	0.374632	0.148398	0.0856776	0.471585	0.277679
GlyP-G6P	125	142	IEEDAGLGNGGLGRLAAC	1717.5	6.3251	1000	0.566692	0.128665	0.0742848	0.650753	0.482631
GlyP-G6P	125	142	IEEDAGLGNGGLGRLAAC	1718.04	6.31747	5000	1.10655	0.16029	0.0925435	1.21127	1.00183
GlyP-G6P	125	142	IEEDAGLGNGGLGRLAAC	1718.54	6.32472	30000	1.60122	0.221318	0.127778	1.74581	1.45662
GlyP-G6P	125	142	IEEDAGLGNGGLGRLAAC	1719.66	6.32336	300000	2.72471	0.181906	0.105023	2.84355	2.60586
GlyPa	128	139	DAGLGNGGLGRL	1100.36	6.15589	0	0	0	0	0	0
GlyPa	128	139	DAGLGNGGLGRL	1100.68	6.0519	50	0.314274	0.166062	0.0958759	0.422768	0.20578
GlyPa	128	139	DAGLGNGGLGRL	1100.67	6.03252	150	0.304007	0.175038	0.101058	0.418365	0.189649
GlyPa	128	139	DAGLGNGGLGRL	1101	6.03197	250	0.636074	0.167804	0.0968817	0.745706	0.526442
GlyPa	128	139	DAGLGNGGLGRL	1101.25	6.03047	350	0.889943	0.148238	0.0855852	0.986792	0.793094
GlyPa	128	139	DAGLGNGGLGRL	1101.31	6.0313	500	0.947563	0.151752	0.0876141	1.04671	0.848418
GlyPa	128	139	DAGLGNGGLGRL	1101.34	6.07173	1000	0.974572	0.223522	0.12905	1.12061	0.828538
GlyPa	128	139	DAGLGNGGLGRL	1101.8	6.03277	5000	1.43293	0.226961	0.131036	1.58121	1.28465
GlyPa	128	139	DAGLGNGGLGRL	1102.49	6.02748	30000	2.12467	0.265033	0.153017	2.29782	1.95151
GlyPa	128	139	DAGLGNGGLGRL	1103.59	6.02963	300000	3.22599	0.269545	0.155622	3.40209	3.04989
GlyP	128	139	DAGLGNGGLGRL	1100.36	6.15589	0	0	0	0	0	0
GlyP	128	139	DAGLGNGGLGRL	1100.47	6.03395	50	0.110839	0.146012	0.0843001	0.206234	0.0154445
GlyP	128	139	DAGLGNGGLGRL	1100.53	6.03487	150	0.163085	0.148596	0.0857919	0.260168	0.0660023
GlyP	128	139	DAGLGNGGLGRL	1100.56	6.03426	250	0.200338	0.153072	0.0883762	0.300345	0.100331
GlyP	128	139	DAGLGNGGLGRL	1100.69	6.0336	350	0.323728	0.143954	0.0831119	0.417778	0.229678
GlyP	128	139	DAGLGNGGLGRL	1100.71	6.03449	500	0.35161	0.149697	0.0864276	0.449412	0.253808
GlyP	128	139	DAGLGNGGLGRL	1100.81	6.03347	1000	0.451137	0.142519	0.0822834	0.544249	0.358025
GlyP	128	139	DAGLGNGGLGRL	1101.28	6.03193	5000	0.91565	0.144966	0.0836962	1.01036	0.820939
GlyP	128	139	DAGLGNGGLGRL	1101.67	6.02942	30000	1.30479	0.156025	0.0900811	1.40673	1.20286
GlyP	128	139	DAGLGNGGLGRL	1102.31	6.03148	300000	1.94655	0.150891	0.087117	2.04513	1.84797
GlyP-G6P	128	139	DAGLGNGGLGRL	1100.36	6.15589	0	0	0	0	0	0
GlyP-G6P	128	139	DAGLGNGGLGRL	1100.43	6.03356	50	0.071631	0.153542	0.0886475	0.171945	-0.0286831
GlyP-G6P	128	139	DAGLGNGGLGRL	1100.42	6.03373	150	0.053281	0.154307	0.0890892	0.154095	-0.0475329
GlyP-G6P	128	139	DAGLGNGGLGRL	1100.54	6.03477	250	0.176602	0.157881	0.0911526	0.279751	0.0734531
GlyP-G6P	128	139	DAGLGNGGLGRL	1100.66	6.03199	350	0.299538	0.148287	0.0856135	0.396419	0.202657
GlyP-G6P	128	139	DAGLGNGGLGRL	1100.69	6.0333	500	0.328873	0.16567	0.0956496	0.437111	0.220635
GlyP-G6P	128	139	DAGLGNGGLGRL	1100.87	6.03505	1000	0.506536	0.148532	0.085755	0.603577	0.409495
GlyP-G6P	128	139	DAGLGNGGLGRL	1101.31	6.0292	5000	0.944128	0.158104	0.0912814	1.04742	0.840833
GlyP-G6P	128	139	DAGLGNGGLGRL	1101.71	6.03238	30000	1.34936	0.164598	0.0950307	1.45689	1.24182
GlyP-G6P	128	139	DAGLGNGGLGRL	1102.29	6.03263	300000	1.92942	0.182452	0.105339	2.04863	1.81022
GlyPa	128	141	DAGLGNGGLGRLAA	1242.31	5.93764	0	0	0	0	0	0
GlyPa	128	141	DAGLGNGGLGRLAA	1242.73	5.83415	50	0.427799	0.113107	0.0653024	0.501696	0.353902
GlyPa	128	141	DAGLGNGGLGRLAA	1242.7	5.80803	150	0.397701	0.104755	0.0604803	0.466141	0.329261
GlyPa	128	141	DAGLGNGGLGRLAA	1243.1	5.80381	250	0.794549	0.096544	0.0557397	0.857624	0.731474
GlyPa	128	141	DAGLGNGGLGRLAA	1243.4	5.80251	350	1.09752	0.055452	0.0320152	1.13374	1.06129
GlyPa	128	141	DAGLGNGGLGRLAA	1243.52	5.80215	500	1.21172	0.062622	0.0361548	1.25263	1.1708
GlyPa	128	141	DAGLGNGGLGRLAA	1243.41	5.85841	1000	1.10429	0.186217	0.107512	1.22595	0.982628
GlyPa	128	141	DAGLGNGGLGRLAA	1243.92	5.80837	5000	1.61968	0.237853	0.137324	1.77507	1.46428
GlyPa	128	141	DAGLGNGGLGRLAA	1244.75	5.79957	30000	2.44536	0.208891	0.120603	2.58184	2.30888
GlyPa	128	141	DAGLGNGGLGRLAA	1245.87	5.7999	300000	3.56065	0.222614	0.128526	3.70609	3.41521
GlyP	128	141	DAGLGNGGLGRLAA	1242.31	5.93764	0	0	0	0	0	0
GlyP	128	141	DAGLGNGGLGRLAA	1242.52	5.80871	50	0.218218	0.060405	0.0348748	0.257683	0.178753
GlyP	128	141	DAGLGNGGLGRLAA	1242.58	5.81347	150	0.272484	0.05975	0.0344967	0.311521	0.233447
GlyP	128	141	DAGLGNGGLGRLAA	1242.58	5.80793	250	0.278693	0.063576	0.0367056	0.320229	0.237157
GlyP	128	141	DAGLGNGGLGRLAA	1242.7	5.80874	350	0.397596	0.055813	0.0322237	0.43406	0.361132
GlyP	128	141	DAGLGNGGLGRLAA	1242.78	5.80976	500	0.471366	0.064823	0.0374256	0.513717	0.429015
GlyP	128	141	DAGLGNGGLGRLAA	1242.87	5.80724	1000	0.563715	0.055133	0.0318311	0.599735	0.527695
GlyP	128	141	DAGLGNGGLGRLAA	1243.42	5.80633	5000	1.11537	0.055133	0.0318311	1.15139	1.07935
GlyP	128	141	DAGLGNGGLGRLAA	1243.85	5.80302	30000	1.54496	0.13334	0.0769839	1.63208	1.45785
GlyP	128	141	DAGLGNGGLGRLAA	1244.43	5.80494	300000	2.12611	0.117153	0.0676383	2.20265	2.04957
GlyP-G6P	128	141	DAGLGNGGLGRLAA	1242.31	5.93764	0	0	0	0	0	0
GlyP-G6P	128	141	DAGLGNGGLGRLAA	1242.45	5.80891	50	0.143676	0.071051	0.0410213	0.190096	0.097256
GlyP-G6P	128	141	DAGLGNGGLGRLAA	1242.47	5.80947	150	0.166197	0.071247	0.0411345	0.212745	0.119649
GlyP-G6P	128	141	DAGLGNGGLGRLAA	1242.59	5.80896	250	0.289263	0.069834	0.0403187	0.334888	0.243638
GlyP-G6P	128	141	DAGLGNGGLGRLAA	1242.73	5.80602	350	0.42453	0.05646	0.0325972	0.461417	0.387643
GlyP-G6P	128	141	DAGLGNGGLGRLAA	1242.74	5.80741	500	0.430957	0.080398	0.0464178	0.483484	0.37843
GlyP-G6P	128	141	DAGLGNGGLGRLAA	1242.89	5.8108	1000	0.58909	0.090014	0.0519696	0.647899	0.530281
GlyP-G6P	128	141	DAGLGNGGLGRLAA	1243.46	5.8059	5000	1.15298	0.104581	0.0603799	1.2213	1.08465
GlyP-G6P	128	141	DAGLGNGGLGRLAA	1243.85	5.8091	30000	1.54024	0.185899	0.107329	1.66169	1.41878
GlyP-G6P	128	141	DAGLGNGGLGRLAA	1244.5	5.80746	300000	2.19818	0.175241	0.101175	2.31267	2.08369
GlyPa	144	149	LDSMAT	637.605	4.67331	0	0	0	0	0	0
GlyPa	144	149	LDSMAT	637.616	4.58255	50	0.011473	0.016086	0.00928726	0.0219825	0.00096348
GlyPa	144	149	LDSMAT	637.556	4.57099	150	-0.048277	0.056678	0.0327231	-0.0112474	-0.0853066
GlyPa	144	149	LDSMAT	637.602	4.57163	250	-0.003171	0.016941	0.00978089	0.00789712	-0.0142391
GlyPa	144	149	LDSMAT	637.611	4.57176	350	0.005931	0.010541	0.00608585	0.0128178	-0.000955787
GlyPa	144	149	LDSMAT	637.61	4.57218	500	0.005015	0.006739	0.00389076	0.00941781	0.000612187
GlyPa	144	149	LDSMAT	637.609	4.59287	1000	0.004055	0.016797	0.00969775	0.015029	-0.00691904
GlyPa	144	149	LDSMAT	637.615	4.57545	5000	0.010204	0.014181	0.0081874	0.0194689	0.00093908
GlyPa	144	149	LDSMAT	637.615	4.57103	30000	0.010598	0.014631	0.00844721	0.0201569	0.00103908
GlyPa	144	149	LDSMAT	637.599	4.57326	300000	-0.00594	0.025813	0.0149031	0.0109245	-0.0228045
GlyP	144	149	LDSMAT	637.605	4.67331	0	0	0	0	0	0
GlyP	144	149	LDSMAT	637.598	4.5727	50	-0.007041	0.008245	0.00476025	-0.00165427	-0.0124277
GlyP	144	149	LDSMAT	637.517	4.57274	150	-0.087486	0.024633	0.0142219	-0.0713924	-0.10358
GlyP	144	149	LDSMAT	637.603	4.57263	250	-0.002114	0.023925	0.0138131	0.013517	-0.017745
GlyP	144	149	LDSMAT	637.612	4.57301	350	0.006989	0.005897	0.00340463	0.0108417	0.00313629
GlyP	144	149	LDSMAT	637.632	4.57304	500	0.02712	0.030037	0.0173419	0.0467442	0.00749583
GlyP	144	149	LDSMAT	637.586	4.57094	1000	-0.018453	0.01295	0.00747669	-0.00999233	-0.0269137
GlyP	144	149	LDSMAT	637.607	4.5732	5000	0.001901	0.011906	0.00687393	0.00967959	-0.00587759
GlyP	144	149	LDSMAT	637.601	4.57294	30000	-0.004006	0.006731	0.00388614	0.000391587	-0.00840359
GlyP	144	149	LDSMAT	637.599	4.57313	300000	-0.005832	0.034369	0.019843	0.0166224	-0.0282864
GlyP-G6P	144	149	LDSMAT	637.605	4.67331	0	0	0	0	0	0
GlyP-G6P	144	149	LDSMAT	637.495	4.5713	50	-0.109985	0.006449	0.00372333	-0.105772	-0.114198
GlyP-G6P	144	149	LDSMAT	637.529	4.56966	150	-0.075791	0.035086	0.0202569	-0.0528681	-0.0987139
GlyP-G6P	144	149	LDSMAT	637.588	4.56996	250	-0.016981	0.047281	0.0272977	0.0139093	-0.0478713
GlyP-G6P	144	149	LDSMAT	637.61	4.57178	350	0.004972	0.009359	0.00540342	0.0110865	-0.00114255
GlyP-G6P	144	149	LDSMAT	637.594	4.57329	500	-0.010466	0.009796	0.00565572	-0.00406595	-0.0168661
GlyP-G6P	144	149	LDSMAT	637.609	4.57156	1000	0.004487	0.022653	0.0130787	0.019287	-0.010313
GlyP-G6P	144	149	LDSMAT	637.566	4.56978	5000	-0.038984	0.059997	0.0346393	0.00021404	-0.078182
GlyP-G6P	144	149	LDSMAT	637.565	4.57282	30000	-0.040192	0.04965	0.0286654	-0.007754	-0.07263
GlyP-G6P	144	149	LDSMAT	637.565	4.5751	300000	-0.039784	0.057398	0.0331388	-0.00228397	-0.077284
GlyPa	144	152	LDSMATLGL	920.964	7.463	0	0	0	0	0	0
GlyPa	144	152	LDSMATLGL	920.976	7.33003	50	0.012837	0.069061	0.0398724	0.0579569	-0.0322829
GlyPa	144	152	LDSMATLGL	920.954	7.29906	150	-0.009647	0.052378	0.0302405	0.0245733	-0.0438673
GlyPa	144	152	LDSMATLGL	921.004	7.30238	250	0.039899	0.090026	0.0519765	0.098716	-0.018918
GlyPa	144	152	LDSMATLGL	920.993	7.30332	350	0.029683	0.078426	0.0452793	0.0809213	-0.0215553
GlyPa	144	152	LDSMATLGL	920.974	7.30323	500	0.010173	0.092184	0.0532225	0.0703999	-0.0500539
GlyPa	144	152	LDSMATLGL	921.006	7.35081	1000	0.042435	0.074184	0.0428302	0.0909019	-0.00603188
GlyPa	144	152	LDSMATLGL	920.999	7.30638	5000	0.03504	0.086815	0.0501227	0.0917591	-0.0216791
GlyPa	144	152	LDSMATLGL	920.979	7.29816	30000	0.015694	0.087767	0.0506723	0.0730351	-0.0416471
GlyPa	144	152	LDSMATLGL	920.992	7.30379	300000	0.028823	0.083913	0.0484472	0.0836462	-0.0260002
GlyP	144	152	LDSMATLGL	920.964	7.463	0	0	0	0	0	0
GlyP	144	152	LDSMATLGL	920.971	7.30265	50	0.007651	0.04747	0.0274068	0.0386647	-0.0233627
GlyP	144	152	LDSMATLGL	920.955	7.30486	150	-0.008371	0.089448	0.0516428	0.0500684	-0.0668104
GlyP	144	152	LDSMATLGL	920.971	7.30631	250	0.006939	0.069672	0.0402251	0.052458	-0.03858
GlyP	144	152	LDSMATLGL	920.974	7.30366	350	0.0101	0.072028	0.0415854	0.0571583	-0.0369583
GlyP	144	152	LDSMATLGL	920.948	7.3052	500	-0.016073	0.068648	0.0396339	0.028777	-0.060923
GlyP	144	152	LDSMATLGL	920.99	7.30373	1000	0.026669	0.076858	0.044374	0.0768829	-0.0235449
GlyP	144	152	LDSMATLGL	920.984	7.30277	5000	0.020161	0.074977	0.043288	0.069146	-0.028824
GlyP	144	152	LDSMATLGL	920.985	7.30216	30000	0.021263	0.0789	0.0455529	0.072811	-0.030285
GlyP	144	152	LDSMATLGL	920.961	7.30447	300000	-0.002447	0.081745	0.0471955	0.0509597	-0.0558537
GlyP-G6P	144	152	LDSMATLGL	920.964	7.463	0	0	0	0	0	0
GlyP-G6P	144	152	LDSMATLGL	920.943	7.30601	50	-0.020822	0.072374	0.0417851	0.0264623	-0.0681063
GlyP-G6P	144	152	LDSMATLGL	920.892	7.30429	150	-0.071708	0.117711	0.0679605	0.00519652	-0.148613
GlyP-G6P	144	152	LDSMATLGL	920.943	7.30688	250	-0.020837	0.062984	0.0363638	0.0203125	-0.0619865
GlyP-G6P	144	152	LDSMATLGL	920.947	7.3048	350	-0.016391	0.046608	0.0269091	0.0140596	-0.0468416
GlyP-G6P	144	152	LDSMATLGL	920.939	7.30701	500	-0.024925	0.053282	0.0307624	0.00988591	-0.0597359
GlyP-G6P	144	152	LDSMATLGL	920.939	7.31067	1000	-0.024291	0.052962	0.0305776	0.0103108	-0.0588928
GlyP-G6P	144	152	LDSMATLGL	920.969	7.30204	5000	0.005346	0.045858	0.0264761	0.0353066	-0.0246146
GlyP-G6P	144	152	LDSMATLGL	920.944	7.30436	30000	-0.019735	0.047072	0.027177	0.0110187	-0.0504887
GlyP-G6P	144	152	LDSMATLGL	920.953	7.3097	300000	-0.010891	0.045865	0.0264802	0.0190741	-0.0408561
GlyPa	147	152	MATLGL	605.863	6.84934	0	0	0	0	0	0
GlyPa	147	152	MATLGL	605.712	6.72656	50	-0.151116	0.064944	0.0374954	-0.108686	-0.193546
GlyPa	147	152	MATLGL	605.687	6.70686	150	-0.175744	0.065098	0.0375843	-0.133213	-0.218275
GlyPa	147	152	MATLGL	605.726	6.70659	250	-0.136993	0.06372	0.0367888	-0.0953626	-0.178623
GlyPa	147	152	MATLGL	605.741	6.70638	350	-0.121661	0.065264	0.0376802	-0.0790219	-0.1643
GlyPa	147	152	MATLGL	605.738	6.7081	500	-0.125475	0.064448	0.0372091	-0.083369	-0.167581
GlyPa	147	152	MATLGL	605.747	6.74401	1000	-0.116528	0.065745	0.0379579	-0.0735746	-0.159481
GlyPa	147	152	MATLGL	605.739	6.71198	5000	-0.123836	0.063451	0.0366335	-0.0823813	-0.165291
GlyPa	147	152	MATLGL	605.739	6.70512	30000	-0.123977	0.064356	0.037156	-0.0819311	-0.166023
GlyPa	147	152	MATLGL	605.759	6.70739	300000	-0.104176	0.06763	0.0390462	-0.0599911	-0.148361
GlyP	147	152	MATLGL	605.863	6.84934	0	0	0	0	0	0
GlyP	147	152	MATLGL	605.699	6.70833	50	-0.16368	0.065419	0.0377697	-0.12094	-0.20642
GlyP	147	152	MATLGL	605.695	6.71016	150	-0.168184	0.067233	0.038817	-0.124258	-0.21211
GlyP	147	152	MATLGL	605.711	6.70941	250	-0.151584	0.074899	0.043243	-0.10265	-0.200518
GlyP	147	152	MATLGL	605.729	6.70909	350	-0.134427	0.065834	0.0380093	-0.0914155	-0.177439
GlyP	147	152	MATLGL	605.711	6.7102	500	-0.152145	0.064653	0.0373274	-0.109905	-0.194385
GlyP	147	152	MATLGL	605.716	6.70975	1000	-0.147387	0.063423	0.0366173	-0.105951	-0.188823
GlyP	147	152	MATLGL	605.722	6.70815	5000	-0.140785	0.065276	0.0376871	-0.098138	-0.183432
GlyP	147	152	MATLGL	605.711	6.70697	30000	-0.151892	0.0641	0.0370082	-0.110013	-0.193771
GlyP	147	152	MATLGL	605.703	6.70857	300000	-0.160353	0.064401	0.0371819	-0.118278	-0.202428
GlyP-G6P	147	152	MATLGL	605.863	6.84934	0	0	0	0	0	0
GlyP-G6P	147	152	MATLGL	605.696	6.70784	50	-0.166861	0.064088	0.0370012	-0.12499	-0.208732
GlyP-G6P	147	152	MATLGL	605.664	6.70709	150	-0.199317	0.072845	0.0420571	-0.151725	-0.246909
GlyP-G6P	147	152	MATLGL	605.707	6.70803	250	-0.156276	0.073594	0.0424895	-0.108195	-0.204357
GlyP-G6P	147	152	MATLGL	605.733	6.70572	350	-0.129767	0.067432	0.0389319	-0.0857114	-0.173823
GlyP-G6P	147	152	MATLGL	605.72	6.70968	500	-0.142828	0.07126	0.041142	-0.0962715	-0.189385
GlyP-G6P	147	152	MATLGL	605.721	6.71204	1000	-0.141718	0.065514	0.0378245	-0.0989155	-0.18452
GlyP-G6P	147	152	MATLGL	605.686	6.70563	5000	-0.176625	0.064771	0.0373956	-0.134308	-0.218942
GlyP-G6P	147	152	MATLGL	605.709	6.71031	30000	-0.153746	0.071557	0.0413135	-0.106995	-0.200497
GlyP-G6P	147	152	MATLGL	605.707	6.71004	300000	-0.15558	0.06319	0.0364828	-0.114296	-0.196864
GlyPa	147	154	MATLGLAA	747.8	6.37371	0	0	0	0	0	0
GlyPa	147	154	MATLGLAA	747.852	6.24724	50	0.051583	0.040264	0.0232464	0.0778888	0.0252772
GlyPa	147	154	MATLGLAA	747.839	6.23149	150	0.038373	0.026018	0.0150215	0.0553714	0.0213746
GlyPa	147	154	MATLGLAA	747.863	6.22932	250	0.0627	0.036741	0.0212124	0.0867041	0.0386959
GlyPa	147	154	MATLGLAA	747.836	6.23005	350	0.036042	0.025553	0.014753	0.0527366	0.0193474
GlyPa	147	154	MATLGLAA	747.842	6.23007	500	0.041679	0.027911	0.0161144	0.0599142	0.0234438
GlyPa	147	154	MATLGLAA	747.838	6.26542	1000	0.037469	0.019172	0.011069	0.0499947	0.0249433
GlyPa	147	154	MATLGLAA	747.852	6.2356	5000	0.052091	0.026323	0.0151976	0.0692887	0.0348933
GlyPa	147	154	MATLGLAA	747.87	6.23031	30000	0.069556	0.032467	0.0187448	0.0907678	0.0483442
GlyPa	147	154	MATLGLAA	748.071	6.23144	300000	0.270343	0.041145	0.0237551	0.297224	0.243462
GlyP	147	154	MATLGLAA	747.8	6.37371	0	0	0	0	0	0
GlyP	147	154	MATLGLAA	747.858	6.23211	50	0.057538	0.04564	0.0263503	0.0873561	0.0277199
GlyP	147	154	MATLGLAA	747.864	6.23411	150	0.063561	0.019478	0.0112456	0.0762866	0.0508354
GlyP	147	154	MATLGLAA	747.836	6.23328	250	0.035233	0.039855	0.0230103	0.0612716	0.0091944
GlyP	147	154	MATLGLAA	747.824	6.23263	350	0.023598	0.017414	0.010054	0.0349751	0.0122209
GlyP	147	154	MATLGLAA	747.831	6.23216	500	0.030252	0.017712	0.010226	0.0418238	0.0186802
GlyP	147	154	MATLGLAA	747.844	6.23332	1000	0.043661	0.028163	0.0162599	0.0620608	0.0252612
GlyP	147	154	MATLGLAA	747.859	6.2302	5000	0.058367	0.018695	0.0107936	0.0705811	0.0461529
GlyP	147	154	MATLGLAA	747.884	6.23116	30000	0.083896	0.01739	0.0100401	0.0952575	0.0725345
GlyP	147	154	MATLGLAA	748.212	6.23376	300000	0.411881	0.016679	0.00962963	0.422778	0.400984
GlyP-G6P	147	154	MATLGLAA	747.8	6.37371	0	0	0	0	0	0
GlyP-G6P	147	154	MATLGLAA	747.8	6.23234	50	-0.000276	0.045865	0.0264802	0.0296891	-0.0302411
GlyP-G6P	147	154	MATLGLAA	747.843	6.23373	150	0.042997	0.02305	0.0133079	0.0580563	0.0279377
GlyP-G6P	147	154	MATLGLAA	747.847	6.23238	250	0.046492	0.021815	0.0125949	0.0607445	0.0322395
GlyP-G6P	147	154	MATLGLAA	747.807	6.23044	350	0.006164	0.019389	0.0111942	0.0188315	-0.00650348
GlyP-G6P	147	154	MATLGLAA	747.804	6.23322	500	0.003655	0.031148	0.0179833	0.024005	-0.016695
GlyP-G6P	147	154	MATLGLAA	747.818	6.23577	1000	0.017105	0.01703	0.00983228	0.0282313	0.00597873
GlyP-G6P	147	154	MATLGLAA	747.82	6.229	5000	0.019879	0.021176	0.012226	0.033714	0.00604401
GlyP-G6P	147	154	MATLGLAA	747.839	6.234	30000	0.038571	0.018956	0.0109443	0.0509556	0.0261864
GlyP-G6P	147	154	MATLGLAA	748.088	6.23451	300000	0.287364	0.042665	0.0246326	0.315238	0.25949
GlyPa	148	154	ATLGLAA	616.752	5.81856	0	0	0	0	0	0
GlyPa	148	154	ATLGLAA	616.706	5.7199	50	-0.04577	0.057237	0.0330458	-0.00837516	-0.0831648
GlyPa	148	154	ATLGLAA	616.727	5.69597	150	-0.024739	0.055707	0.0321625	0.0116562	-0.0611342
GlyPa	148	154	ATLGLAA	616.699	5.69507	250	-0.052722	0.057011	0.0329153	-0.0154748	-0.0899692
GlyPa	148	154	ATLGLAA	616.71	5.69307	350	-0.042061	0.058673	0.0338749	-0.00372797	-0.080394
GlyPa	148	154	ATLGLAA	616.716	5.69371	500	-0.036075	0.058067	0.033525	0.00186211	-0.0740121
GlyPa	148	154	ATLGLAA	616.699	5.7277	1000	-0.053053	0.058529	0.0337917	-0.0148141	-0.0912919
GlyPa	148	154	ATLGLAA	616.703	5.69698	5000	-0.049316	0.056532	0.0326388	-0.0123818	-0.0862502
GlyPa	148	154	ATLGLAA	616.726	5.69304	30000	-0.026241	0.059164	0.0341584	0.0124128	-0.0648948
GlyPa	148	154	ATLGLAA	616.945	5.69544	300000	0.193307	0.055771	0.0321994	0.229744	0.15687
GlyP	148	154	ATLGLAA	616.752	5.81856	0	0	0	0	0	0
GlyP	148	154	ATLGLAA	616.707	5.69671	50	-0.044849	0.056346	0.0325314	-0.00803628	-0.0816617
GlyP	148	154	ATLGLAA	616.726	5.69848	150	-0.026074	0.056997	0.0329072	0.011164	-0.063312
GlyP	148	154	ATLGLAA	616.696	5.69649	250	-0.055611	0.057071	0.03295	-0.0183246	-0.0928974
GlyP	148	154	ATLGLAA	616.699	5.69575	350	-0.053251	0.057751	0.0333426	-0.0155203	-0.0909817
GlyP	148	154	ATLGLAA	616.705	5.69815	500	-0.046611	0.057624	0.0332692	-0.00896332	-0.0842587
GlyP	148	154	ATLGLAA	616.715	5.69683	1000	-0.037183	0.056612	0.032685	-0.000196493	-0.0741695
GlyP	148	154	ATLGLAA	616.728	5.69486	5000	-0.024409	0.05576	0.0321931	0.0120209	-0.0608389
GlyP	148	154	ATLGLAA	616.768	5.69535	30000	0.016405	0.056216	0.0324563	0.0531328	-0.0203228
GlyP	148	154	ATLGLAA	617.101	5.69686	300000	0.348745	0.057382	0.0331295	0.386235	0.311255
GlyP-G6P	148	154	ATLGLAA	616.752	5.81856	0	0	0	0	0	0
GlyP-G6P	148	154	ATLGLAA	616.686	5.69674	50	-0.066436	0.057814	0.0333789	-0.0286642	-0.104208
GlyP-G6P	148	154	ATLGLAA	616.717	5.69561	150	-0.034454	0.055707	0.0321625	0.00194124	-0.0708492
GlyP-G6P	148	154	ATLGLAA	616.681	5.69615	250	-0.071269	0.056983	0.0328992	-0.0340401	-0.108498
GlyP-G6P	148	154	ATLGLAA	616.689	5.69524	350	-0.062671	0.055899	0.0322733	-0.0261503	-0.0991917
GlyP-G6P	148	154	ATLGLAA	616.689	5.69465	500	-0.062754	0.065819	0.0380006	-0.0197523	-0.105756
GlyP-G6P	148	154	ATLGLAA	616.691	5.69714	1000	-0.060647	0.055712	0.0321653	-0.0242485	-0.0970455
GlyP-G6P	148	154	ATLGLAA	616.712	5.69192	5000	-0.040277	0.057594	0.0332519	-0.00264892	-0.0779051
GlyP-G6P	148	154	ATLGLAA	616.742	5.69801	30000	-0.009872	0.05716	0.0330013	0.0274725	-0.0472165
GlyP-G6P	148	154	ATLGLAA	616.99	5.6978	300000	0.237722	0.056725	0.0327502	0.274782	0.200662
GlyPa	153	158	AAYGYG	601.618	5.035	0	0	0	0	0	0
GlyPa	153	158	AAYGYG	601.582	4.9458	50	-0.036118	0.046729	0.026979	-0.00558839	-0.0666476
GlyPa	153	158	AAYGYG	601.593	4.93314	150	-0.024802	0.047316	0.0273179	0.00611112	-0.0557151
GlyPa	153	158	AAYGYG	601.576	4.93257	250	-0.04133	0.048294	0.0278826	-0.00977792	-0.0728821
GlyPa	153	158	AAYGYG	601.58	4.93362	350	-0.037862	0.048787	0.0281672	-0.00598783	-0.0697362
GlyPa	153	158	AAYGYG	601.576	4.9331	500	-0.041518	0.047735	0.0275598	-0.0103311	-0.0727049
GlyPa	153	158	AAYGYG	601.571	4.95954	1000	-0.047055	0.049054	0.0283213	-0.0150064	-0.0791036
GlyPa	153	158	AAYGYG	601.57	4.93655	5000	-0.047279	0.045509	0.0262746	-0.0175465	-0.0770115
GlyPa	153	158	AAYGYG	601.562	4.931	30000	-0.055958	0.046349	0.0267596	-0.0256767	-0.0862393
GlyPa	153	158	AAYGYG	601.564	4.93408	300000	-0.053893	0.046438	0.026811	-0.0235535	-0.0842325
GlyP	153	158	AAYGYG	601.618	5.035	0	0	0	0	0	0
GlyP	153	158	AAYGYG	601.578	4.93419	50	-0.039225	0.048611	0.0280656	-0.00746581	-0.0709842
GlyP	153	158	AAYGYG	601.594	4.93414	150	-0.023716	0.045633	0.0263462	0.00609756	-0.0535296
GlyP	153	158	AAYGYG	601.556	4.93395	250	-0.061978	0.04595	0.0265292	-0.0319573	-0.0919987
GlyP	153	158	AAYGYG	601.565	4.93305	350	-0.052675	0.046918	0.0270881	-0.0220219	-0.0833281
GlyP	153	158	AAYGYG	601.562	4.93406	500	-0.056126	0.045895	0.0264975	-0.0261413	-0.0861107
GlyP	153	158	AAYGYG	601.56	4.93236	1000	-0.057856	0.046051	0.0265876	-0.0277693	-0.0879427
GlyP	153	158	AAYGYG	601.563	4.9362	5000	-0.05443	0.045448	0.0262394	-0.0247373	-0.0841227
GlyP	153	158	AAYGYG	601.579	4.93113	30000	-0.038408	0.047341	0.0273323	-0.00747855	-0.0693375
GlyP	153	158	AAYGYG	601.581	4.93648	300000	-0.03675	0.045519	0.0262804	-0.00701092	-0.0664891
GlyP-G6P	153	158	AAYGYG	601.618	5.035	0	0	0	0	0	0
GlyP-G6P	153	158	AAYGYG	601.563	4.93274	50	-0.054882	0.05057	0.0291966	-0.0218429	-0.0879211
GlyP-G6P	153	158	AAYGYG	601.584	4.93173	150	-0.033807	0.053124	0.0306712	0.00090068	-0.0685147
GlyP-G6P	153	158	AAYGYG	601.557	4.9318	250	-0.060459	0.053407	0.0308345	-0.0255664	-0.0953516
GlyP-G6P	153	158	AAYGYG	601.571	4.93193	350	-0.04647	0.047878	0.0276424	-0.0151897	-0.0777503
GlyP-G6P	153	158	AAYGYG	601.572	4.93299	500	-0.045901	0.053356	0.0308051	-0.0110417	-0.0807603
GlyP-G6P	153	158	AAYGYG	601.575	4.93471	1000	-0.043163	0.046833	0.027039	-0.0125654	-0.0737606
GlyP-G6P	153	158	AAYGYG	601.573	4.93006	5000	-0.044932	0.048506	0.028005	-0.0132414	-0.0766226
GlyP-G6P	153	158	AAYGYG	601.558	4.93234	30000	-0.059392	0.051963	0.0300009	-0.0254428	-0.0933412
GlyP-G6P	153	158	AAYGYG	601.577	4.9365	300000	-0.040886	0.045814	0.0264507	-0.0109542	-0.0708178
GlyPa	153	163	AAYGYGIRYEF	1310.67	7.02493	0	0	0	0	0	0
GlyPa	153	163	AAYGYGIRYEF	1310.53	6.92465	50	-0.137607	0.117548	0.0678664	-0.060809	-0.214405
GlyPa	153	163	AAYGYGIRYEF	1310.53	6.88339	150	-0.136746	0.116782	0.0674241	-0.0604484	-0.213044
GlyPa	153	163	AAYGYGIRYEF	1310.49	6.9049	250	-0.176318	0.123087	0.0710643	-0.0959012	-0.256735
GlyPa	153	163	AAYGYGIRYEF	1310.33	7.11586	350	-0.333386	0.123842	0.0715002	-0.252476	-0.414296
GlyPa	153	163	AAYGYGIRYEF	1310.41	7.11507	500	-0.260266	0.118193	0.0682388	-0.183047	-0.337485
GlyPa	153	163	AAYGYGIRYEF	1310.54	7.04559	1000	-0.121518	0.125146	0.0722531	-0.0397559	-0.20328
GlyPa	153	163	AAYGYGIRYEF	1310.37	7.11452	5000	-0.296917	0.114067	0.0658566	-0.222393	-0.371441
GlyPa	153	163	AAYGYGIRYEF	1310.44	7.10966	30000	-0.229284	0.129958	0.0750313	-0.144378	-0.31419
GlyPa	153	163	AAYGYGIRYEF	1310.54	7.11487	300000	-0.130067	0.208136	0.120167	0.00591519	-0.266049
GlyP	153	163	AAYGYGIRYEF	1310.67	7.02493	0	0	0	0	0	0
GlyP	153	163	AAYGYGIRYEF	1310.49	6.8876	50	-0.179841	0.120341	0.0694789	-0.101218	-0.258464
GlyP	153	163	AAYGYGIRYEF	1310.5	6.88362	150	-0.16915	0.116188	0.0670812	-0.0932405	-0.245059
GlyP	153	163	AAYGYGIRYEF	1310.51	6.88471	250	-0.158228	0.114323	0.0660044	-0.083537	-0.232919
GlyP	153	163	AAYGYGIRYEF	1310.5	6.90524	350	-0.169322	0.12632	0.0729309	-0.0867929	-0.251851
GlyP	153	163	AAYGYGIRYEF	1310.51	6.88856	500	-0.160172	0.120154	0.0693709	-0.0816714	-0.238673
GlyP	153	163	AAYGYGIRYEF	1310.53	6.89217	1000	-0.136241	0.123724	0.0714321	-0.055408	-0.217074
GlyP	153	163	AAYGYGIRYEF	1310.54	6.88124	5000	-0.128931	0.117361	0.0677584	-0.0522551	-0.205607
GlyP	153	163	AAYGYGIRYEF	1310.5	6.88941	30000	-0.167293	0.121029	0.0698761	-0.0882207	-0.246365
GlyP	153	163	AAYGYGIRYEF	1310.51	6.90558	300000	-0.155509	0.114537	0.066128	-0.0806782	-0.23034
GlyP-G6P	153	163	AAYGYGIRYEF	1310.67	7.02493	0	0	0	0	0	0
GlyP-G6P	153	163	AAYGYGIRYEF	1310.49	6.88505	50	-0.175072	0.121092	0.0699125	-0.0959586	-0.254185
GlyP-G6P	153	163	AAYGYGIRYEF	1310.45	6.88078	150	-0.217063	0.117288	0.0677163	-0.140435	-0.293691
GlyP-G6P	153	163	AAYGYGIRYEF	1310.48	6.87776	250	-0.181516	0.114458	0.0660824	-0.106737	-0.256295
GlyP-G6P	153	163	AAYGYGIRYEF	1310.49	6.88571	350	-0.178552	0.122968	0.0709956	-0.0982129	-0.258891
GlyP-G6P	153	163	AAYGYGIRYEF	1310.38	6.93044	500	-0.28886	0.118872	0.0686308	-0.211197	-0.366523
GlyP-G6P	153	163	AAYGYGIRYEF	1310.52	6.88903	1000	-0.143645	0.119284	0.0688686	-0.0657128	-0.221577
GlyP-G6P	153	163	AAYGYGIRYEF	1310.44	6.88166	5000	-0.224469	0.118008	0.068132	-0.14737	-0.301568
GlyP-G6P	153	163	AAYGYGIRYEF	1310.48	6.88884	30000	-0.1888	0.116013	0.0669801	-0.113005	-0.264595
GlyP-G6P	153	163	AAYGYGIRYEF	1310.45	6.88584	300000	-0.213686	0.116804	0.0674368	-0.137374	-0.289998
GlyPa	155	163	YGYGIRYEF	1168.47	7.04371	0	0	0	0	0	0
GlyPa	155	163	YGYGIRYEF	1168.38	6.92402	50	-0.095543	0.138579	0.0800086	-0.00500472	-0.186081
GlyPa	155	163	YGYGIRYEF	1168.37	6.89793	150	-0.10007	0.132806	0.0766756	-0.0133034	-0.186837
GlyPa	155	163	YGYGIRYEF	1168.36	6.90038	250	-0.110562	0.15038	0.0868219	-0.0123137	-0.20881
GlyPa	155	163	YGYGIRYEF	1168.4	6.90302	350	-0.069694	0.140324	0.0810161	0.0219843	-0.161372
GlyPa	155	163	YGYGIRYEF	1168.35	6.90339	500	-0.121233	0.132856	0.0767044	-0.0344337	-0.208032
GlyPa	155	163	YGYGIRYEF	1168.4	6.94711	1000	-0.073787	0.161481	0.0932311	0.0317139	-0.179288
GlyPa	155	163	YGYGIRYEF	1168.41	6.9082	5000	-0.06101	0.149789	0.0864807	0.0368521	-0.158872
GlyPa	155	163	YGYGIRYEF	1168.4	6.89921	30000	-0.075294	0.178327	0.102957	0.041213	-0.191801
GlyPa	155	163	YGYGIRYEF	1168.59	6.90309	300000	0.121138	0.135485	0.0782223	0.209655	0.0326211
GlyP	155	163	YGYGIRYEF	1168.47	7.04371	0	0	0	0	0	0
GlyP	155	163	YGYGIRYEF	1168.35	6.89914	50	-0.124513	0.137507	0.0793897	-0.0346751	-0.214351
GlyP	155	163	YGYGIRYEF	1168.35	6.89878	150	-0.126268	0.1331	0.0768453	-0.0393093	-0.213227
GlyP	155	163	YGYGIRYEF	1168.35	6.90016	250	-0.12414	0.132878	0.0767171	-0.0373264	-0.210954
GlyP	155	163	YGYGIRYEF	1168.37	6.90191	350	-0.101346	0.142181	0.0820882	-0.00845441	-0.194238
GlyP	155	163	YGYGIRYEF	1168.35	6.90361	500	-0.118586	0.147509	0.0851644	-0.0222135	-0.214959
GlyP	155	163	YGYGIRYEF	1168.35	6.90125	1000	-0.121431	0.135544	0.0782564	-0.0328756	-0.209986
GlyP	155	163	YGYGIRYEF	1168.34	6.90068	5000	-0.132211	0.134393	0.0775918	-0.0444076	-0.220014
GlyP	155	163	YGYGIRYEF	1168.32	6.89903	30000	-0.14872	0.146852	0.084785	-0.0527767	-0.244663
GlyP	155	163	YGYGIRYEF	1168.33	6.89897	300000	-0.145498	0.146187	0.0844011	-0.0499892	-0.241007
GlyP-G6P	155	163	YGYGIRYEF	1168.47	7.04371	0	0	0	0	0	0
GlyP-G6P	155	163	YGYGIRYEF	1168.33	6.89649	50	-0.13686	0.136515	0.078817	-0.0476702	-0.22605
GlyP-G6P	155	163	YGYGIRYEF	1168.29	6.89449	150	-0.180975	0.140652	0.0812055	-0.0890824	-0.272868
GlyP-G6P	155	163	YGYGIRYEF	1168.35	6.89759	250	-0.117269	0.143646	0.0829341	-0.0234203	-0.211118
GlyP-G6P	155	163	YGYGIRYEF	1168.35	6.89581	350	-0.123482	0.138913	0.0802015	-0.0327255	-0.214238
GlyP-G6P	155	163	YGYGIRYEF	1168.35	6.898	500	-0.12634	0.142311	0.0821633	-0.0333635	-0.219317
GlyP-G6P	155	163	YGYGIRYEF	1168.35	6.90087	1000	-0.116795	0.138438	0.0799272	-0.0263488	-0.207241
GlyP-G6P	155	163	YGYGIRYEF	1168.33	6.89409	5000	-0.146121	0.137768	0.0795404	-0.0561126	-0.236129
GlyP-G6P	155	163	YGYGIRYEF	1168.31	6.89769	30000	-0.165212	0.144107	0.0832002	-0.0710621	-0.259362
GlyP-G6P	155	163	YGYGIRYEF	1168.26	6.8991	300000	-0.208329	0.136005	0.0785225	-0.119472	-0.297186
GlyPa	167	176	NQKICGGWQM	1165.36	6.56929	0	0	0	0	0	0
GlyPa	167	176	NQKICGGWQM	1165.87	6.4218	50	0.512558	0.065066	0.0375659	0.555068	0.470048
GlyPa	167	176	NQKICGGWQM	1165.8	6.39967	150	0.443384	0.099325	0.0573453	0.508276	0.378492
GlyPa	167	176	NQKICGGWQM	1166.09	6.40102	250	0.72853	0.060647	0.0350146	0.768153	0.688907
GlyPa	167	176	NQKICGGWQM	1166.3	6.40229	350	0.936637	0.05541	0.031991	0.972838	0.900436
GlyPa	167	176	NQKICGGWQM	1166.33	6.40261	500	0.969336	0.048385	0.0279351	1.00095	0.937724
GlyPa	167	176	NQKICGGWQM	1166.33	6.4419	1000	0.975251	0.078033	0.0450524	1.02623	0.924269
GlyPa	167	176	NQKICGGWQM	1166.43	6.40584	5000	1.07233	0.083033	0.0479391	1.12658	1.01808
GlyPa	167	176	NQKICGGWQM	1166.61	6.40189	30000	1.24645	0.06046	0.0349066	1.28595	1.20695
GlyPa	167	176	NQKICGGWQM	1167.66	6.40556	300000	2.30017	0.070058	0.040448	2.34594	2.2544
GlyP	167	176	NQKICGGWQM	1165.36	6.56929	0	0	0	0	0	0
GlyP	167	176	NQKICGGWQM	1165.9	6.40186	50	0.536975	0.050087	0.0289177	0.569699	0.504251
GlyP	167	176	NQKICGGWQM	1165.86	6.40069	150	0.501331	0.056158	0.0324228	0.538021	0.464641
GlyP	167	176	NQKICGGWQM	1166.09	6.40199	250	0.733923	0.102077	0.0589342	0.800613	0.667233
GlyP	167	176	NQKICGGWQM	1166.31	6.403	350	0.947736	0.048129	0.0277873	0.97918	0.916292
GlyP	167	176	NQKICGGWQM	1166.36	6.40423	500	0.999081	0.050374	0.0290834	1.03199	0.96617
GlyP	167	176	NQKICGGWQM	1166.4	6.40247	1000	1.03635	0.047575	0.0274674	1.06743	1.00527
GlyP	167	176	NQKICGGWQM	1166.41	6.40024	5000	1.04881	0.051002	0.029446	1.08213	1.01549
GlyP	167	176	NQKICGGWQM	1166.51	6.40217	30000	1.1558	0.049157	0.0283808	1.18792	1.12369
GlyP	167	176	NQKICGGWQM	1166.71	6.4036	300000	1.34942	0.067275	0.0388412	1.39337	1.30547
GlyP-G6P	167	176	NQKICGGWQM	1165.36	6.56929	0	0	0	0	0	0
GlyP-G6P	167	176	NQKICGGWQM	1165.82	6.39909	50	0.465397	0.096087	0.0554759	0.528174	0.40262
GlyP-G6P	167	176	NQKICGGWQM	1165.79	6.39956	150	0.428725	0.082333	0.047535	0.482516	0.374934
GlyP-G6P	167	176	NQKICGGWQM	1166.08	6.39739	250	0.716715	0.098516	0.0568782	0.781079	0.652351
GlyP-G6P	167	176	NQKICGGWQM	1166.27	6.39697	350	0.909404	0.049338	0.0284853	0.941638	0.87717
GlyP-G6P	167	176	NQKICGGWQM	1166.3	6.40017	500	0.941037	0.05518	0.0318582	0.977088	0.904986
GlyP-G6P	167	176	NQKICGGWQM	1166.37	6.40231	1000	1.00726	0.046864	0.0270569	1.03787	0.976638
GlyP-G6P	167	176	NQKICGGWQM	1166.38	6.39416	5000	1.02207	0.070942	0.0409584	1.06842	0.975724
GlyP-G6P	167	176	NQKICGGWQM	1166.43	6.4023	30000	1.06829	0.084726	0.0489166	1.12365	1.01294
GlyP-G6P	167	176	NQKICGGWQM	1166.56	6.40333	300000	1.19778	0.05154	0.0297566	1.23145	1.16411
GlyPa	176	181	MEEADD	709.63	3.70939	0	0	0	0	0	0
GlyPa	176	181	MEEADD	709.725	3.64301	50	0.094421	0.041457	0.0239352	0.121506	0.0673358
GlyPa	176	181	MEEADD	709.734	3.63205	150	0.103873	0.054556	0.0314979	0.139516	0.0682297
GlyPa	176	181	MEEADD	709.747	3.63071	250	0.117084	0.04455	0.025721	0.14619	0.087978
GlyPa	176	181	MEEADD	709.797	3.63641	350	0.166531	0.04896	0.0282671	0.198518	0.134544
GlyPa	176	181	MEEADD	709.813	3.63354	500	0.182378	0.043546	0.0251413	0.210828	0.153928
GlyPa	176	181	MEEADD	709.858	3.64988	1000	0.228305	0.05168	0.0298375	0.262069	0.194541
GlyPa	176	181	MEEADD	710.148	3.63785	5000	0.518342	0.050838	0.0293513	0.551556	0.485128
GlyPa	176	181	MEEADD	710.591	3.63057	30000	0.961068	0.040571	0.0234237	0.987574	0.934562
GlyPa	176	181	MEEADD	710.984	3.63408	300000	1.3541	0.058985	0.034055	1.39264	1.31557
GlyP	176	181	MEEADD	709.63	3.70939	0	0	0	0	0	0
GlyP	176	181	MEEADD	709.707	3.6351	50	0.076958	0.043145	0.0249098	0.105146	0.0487699
GlyP	176	181	MEEADD	709.703	3.63516	150	0.073015	0.047814	0.0276054	0.104253	0.0417765
GlyP	176	181	MEEADD	709.685	3.63449	250	0.054597	0.046725	0.0269767	0.085124	0.02407
GlyP	176	181	MEEADD	709.724	3.63642	350	0.093743	0.043439	0.0250795	0.122123	0.0653629
GlyP	176	181	MEEADD	709.707	3.6351	500	0.076827	0.045408	0.0262163	0.106494	0.0471604
GlyP	176	181	MEEADD	709.741	3.63436	1000	0.110726	0.043621	0.0251846	0.139225	0.0822269
GlyP	176	181	MEEADD	709.774	3.63518	5000	0.143948	0.039602	0.0228642	0.169821	0.118075
GlyP	176	181	MEEADD	709.936	3.63632	30000	0.305724	0.04233	0.0244392	0.33338	0.278068
GlyP	176	181	MEEADD	710.539	3.63464	300000	0.909239	0.060932	0.0351791	0.949048	0.86943
GlyP-G6P	176	181	MEEADD	709.63	3.70939	0	0	0	0	0	0
GlyP-G6P	176	181	MEEADD	709.639	3.63575	50	0.009227	0.046665	0.0269421	0.0397148	-0.0212608
GlyP-G6P	176	181	MEEADD	709.702	3.6341	150	0.071664	0.055104	0.0318143	0.107665	0.0356627
GlyP-G6P	176	181	MEEADD	709.691	3.63056	250	0.06093	0.040906	0.0236171	0.0876553	0.0342047
GlyP-G6P	176	181	MEEADD	709.719	3.63055	350	0.089166	0.049253	0.0284362	0.121345	0.0569874
GlyP-G6P	176	181	MEEADD	709.722	3.63528	500	0.091649	0.043172	0.0249254	0.119855	0.0634433
GlyP-G6P	176	181	MEEADD	709.724	3.63621	1000	0.093762	0.041388	0.0238954	0.120802	0.0667218
GlyP-G6P	176	181	MEEADD	709.687	3.63087	5000	0.056935	0.040412	0.0233319	0.0833375	0.0305325
GlyP-G6P	176	181	MEEADD	709.901	3.63494	30000	0.270689	0.055272	0.0319113	0.3068	0.234578
GlyP-G6P	176	181	MEEADD	710.557	3.63551	300000	0.926384	0.047527	0.0274397	0.957435	0.895333
GlyPa	182	196	WLRYGNPWEKARPEF	1950.26	6.52977	0	0	0	0	0	0
GlyPa	182	196	WLRYGNPWEKARPEF	1950.39	6.4517	50	0.125695	0.154118	0.0889801	0.226385	0.0250046
GlyPa	182	196	WLRYGNPWEKARPEF	1950.43	6.43133	150	0.167157	0.149169	0.0861228	0.264614	0.0696999
GlyPa	182	196	WLRYGNPWEKARPEF	1950.55	6.42827	250	0.283881	0.147548	0.0851869	0.380279	0.187483
GlyPa	182	196	WLRYGNPWEKARPEF	1950.76	6.42573	350	0.499331	0.142331	0.0821748	0.592321	0.406341
GlyPa	182	196	WLRYGNPWEKARPEF	1950.82	6.42657	500	0.555245	0.146034	0.0843128	0.650654	0.459836
GlyPa	182	196	WLRYGNPWEKARPEF	1950.92	6.47019	1000	0.653876	0.162996	0.0941058	0.760367	0.547385
GlyPa	182	196	WLRYGNPWEKARPEF	1951.25	6.43107	5000	0.98352	0.142538	0.0822944	1.07664	0.890395
GlyPa	182	196	WLRYGNPWEKARPEF	1951.73	6.42728	30000	1.46514	0.152166	0.0878531	1.56456	1.36573
GlyPa	182	196	WLRYGNPWEKARPEF	1952.55	6.42847	300000	2.28874	0.159066	0.0918368	2.39267	2.18482
GlyP	182	196	WLRYGNPWEKARPEF	1950.26	6.52977	0	0	0	0	0	0
GlyP	182	196	WLRYGNPWEKARPEF	1950.38	6.43001	50	0.121062	0.136367	0.0787315	0.210155	0.0319689
GlyP	182	196	WLRYGNPWEKARPEF	1950.44	6.43707	150	0.177082	0.130229	0.0751877	0.262165	0.0919991
GlyP	182	196	WLRYGNPWEKARPEF	1950.63	6.43187	250	0.362543	0.162087	0.093581	0.46844	0.256646
GlyP	182	196	WLRYGNPWEKARPEF	1950.95	6.42911	350	0.686509	0.139048	0.0802794	0.777354	0.595664
GlyP	182	196	WLRYGNPWEKARPEF	1951	6.43016	500	0.739252	0.1544	0.0891429	0.840127	0.638377
GlyP	182	196	WLRYGNPWEKARPEF	1951.14	6.42853	1000	0.87415	0.171777	0.0991755	0.986378	0.761922
GlyP	182	196	WLRYGNPWEKARPEF	1951.34	6.42613	5000	1.07475	0.126681	0.0731393	1.15752	0.991989
GlyP	182	196	WLRYGNPWEKARPEF	1951.48	6.42998	30000	1.21503	0.129451	0.0747386	1.29961	1.13046
GlyP	182	196	WLRYGNPWEKARPEF	1952.02	6.43024	300000	1.75347	0.155119	0.089558	1.85481	1.65212
GlyP-G6P	182	196	WLRYGNPWEKARPEF	1950.26	6.52977	0	0	0	0	0	0
GlyP-G6P	182	196	WLRYGNPWEKARPEF	1950.32	6.42955	50	0.055356	0.134063	0.0774013	0.142944	-0.0322318
GlyP-G6P	182	196	WLRYGNPWEKARPEF	1950.33	6.43276	150	0.066977	0.139258	0.0804006	0.157959	-0.0240049
GlyP-G6P	182	196	WLRYGNPWEKARPEF	1950.52	6.42631	250	0.260987	0.154938	0.0894535	0.362213	0.159761
GlyP-G6P	182	196	WLRYGNPWEKARPEF	1950.76	6.42279	350	0.494017	0.141955	0.0819578	0.586761	0.401273
GlyP-G6P	182	196	WLRYGNPWEKARPEF	1950.8	6.42752	500	0.532498	0.142096	0.0820392	0.625334	0.439662
GlyP-G6P	182	196	WLRYGNPWEKARPEF	1950.93	6.42812	1000	0.662936	0.132286	0.0763754	0.749363	0.576509
GlyP-G6P	182	196	WLRYGNPWEKARPEF	1951.09	6.42361	5000	0.825449	0.149064	0.0860621	0.922837	0.728061
GlyP-G6P	182	196	WLRYGNPWEKARPEF	1951.36	6.42992	30000	1.10212	0.188371	0.108756	1.22519	0.979049
GlyP-G6P	182	196	WLRYGNPWEKARPEF	1951.85	6.42808	300000	1.59203	0.146986	0.0848624	1.68806	1.496
GlyPa	182	198	WLRYGNPWEKARPEFTL	2164.58	6.95586	0	0	0	0	0	0
GlyPa	182	198	WLRYGNPWEKARPEFTL	2164.71	6.86193	50	0.130716	0.163208	0.0942282	0.237345	0.0240868
GlyPa	182	198	WLRYGNPWEKARPEFTL	2164.79	6.84187	150	0.209785	0.166432	0.0960896	0.318521	0.101049
GlyPa	182	198	WLRYGNPWEKARPEFTL	2164.9	6.83892	250	0.321685	0.167964	0.0969741	0.431421	0.211949
GlyPa	182	198	WLRYGNPWEKARPEFTL	2165.11	6.83773	350	0.524375	0.172278	0.0994647	0.63693	0.41182
GlyPa	182	198	WLRYGNPWEKARPEFTL	2165.16	6.83856	500	0.577387	0.189907	0.109643	0.70146	0.453314
GlyPa	182	198	WLRYGNPWEKARPEFTL	2165.26	6.88668	1000	0.672744	0.162104	0.0935908	0.778652	0.566836
GlyPa	182	198	WLRYGNPWEKARPEFTL	2165.64	6.845	5000	1.05225	0.192867	0.111352	1.17826	0.926249
GlyPa	182	198	WLRYGNPWEKARPEFTL	2166.17	6.83242	30000	1.58684	0.22459	0.129667	1.73357	1.44011
GlyPa	182	198	WLRYGNPWEKARPEFTL	2167.36	6.83762	300000	2.7804	0.219334	0.126633	2.9237	2.6371
GlyP	182	198	WLRYGNPWEKARPEFTL	2164.58	6.95586	0	0	0	0	0	0
GlyP	182	198	WLRYGNPWEKARPEFTL	2164.73	6.8411	50	0.150852	0.168613	0.0973488	0.261012	0.0406915
GlyP	182	198	WLRYGNPWEKARPEFTL	2164.84	6.84746	150	0.254232	0.147338	0.0850656	0.350493	0.157971
GlyP	182	198	WLRYGNPWEKARPEFTL	2164.96	6.84276	250	0.379138	0.16751	0.0967119	0.488578	0.269698
GlyP	182	198	WLRYGNPWEKARPEFTL	2165.26	6.83948	350	0.675573	0.172537	0.0996143	0.788297	0.562849
GlyP	182	198	WLRYGNPWEKARPEFTL	2165.34	6.84138	500	0.754	0.162873	0.0940348	0.86041	0.64759
GlyP	182	198	WLRYGNPWEKARPEFTL	2165.49	6.83992	1000	0.907616	0.187242	0.108104	1.02995	0.785285
GlyP	182	198	WLRYGNPWEKARPEFTL	2165.65	6.83865	5000	1.06463	0.192953	0.111401	1.1907	0.93857
GlyP	182	198	WLRYGNPWEKARPEFTL	2165.9	6.83595	30000	1.31384	0.22173	0.128016	1.4587	1.16897
GlyP	182	198	WLRYGNPWEKARPEFTL	2166.7	6.83945	300000	2.11996	0.176838	0.102097	2.2355	2.00443
GlyP-G6P	182	198	WLRYGNPWEKARPEFTL	2164.58	6.95586	0	0	0	0	0	0
GlyP-G6P	182	198	WLRYGNPWEKARPEFTL	2164.64	6.83995	50	0.055379	0.157392	0.0908703	0.158208	-0.0474504
GlyP-G6P	182	198	WLRYGNPWEKARPEFTL	2164.65	6.84347	150	0.067118	0.164578	0.0950192	0.174642	-0.0404063
GlyP-G6P	182	198	WLRYGNPWEKARPEFTL	2164.84	6.84035	250	0.261532	0.157663	0.0910268	0.364538	0.158526
GlyP-G6P	182	198	WLRYGNPWEKARPEFTL	2165.1	6.83453	350	0.512231	0.141526	0.0817101	0.604695	0.419767
GlyP-G6P	182	198	WLRYGNPWEKARPEFTL	2165.12	6.83591	500	0.538265	0.15965	0.092174	0.64257	0.43396
GlyP-G6P	182	198	WLRYGNPWEKARPEFTL	2165.27	6.84372	1000	0.685782	0.141489	0.0816887	0.778221	0.593343
GlyP-G6P	182	198	WLRYGNPWEKARPEFTL	2165.44	6.83592	5000	0.853169	0.154469	0.0891827	0.954089	0.752249
GlyP-G6P	182	198	WLRYGNPWEKARPEFTL	2165.69	6.83498	30000	1.1083	0.181481	0.104778	1.22686	0.989728
GlyP-G6P	182	198	WLRYGNPWEKARPEFTL	2166.37	6.83894	300000	1.79032	0.145082	0.0837631	1.8851	1.69553
GlyPa	182	202	WLRYGNPWEKARPEFTLPVHF	2645.12	7.08114	0	0	0	0	0	0
GlyPa	182	202	WLRYGNPWEKARPEFTLPVHF	2645.26	7.00138	50	0.135231	0.105221	0.0607494	0.203975	0.0664866
GlyPa	182	202	WLRYGNPWEKARPEFTLPVHF	2645.27	6.9828	150	0.149531	0.095032	0.0548668	0.211619	0.0874434
GlyPa	182	202	WLRYGNPWEKARPEFTLPVHF	2645.37	6.97349	250	0.247381	0.097146	0.0560873	0.31085	0.183912
GlyPa	182	202	WLRYGNPWEKARPEFTLPVHF	2645.56	6.97078	350	0.438961	0.211984	0.122389	0.577457	0.300465
GlyPa	182	202	WLRYGNPWEKARPEFTLPVHF	2645.59	6.97424	500	0.467785	0.106315	0.061381	0.537244	0.398326
GlyPa	182	202	WLRYGNPWEKARPEFTLPVHF	2645.68	7.02928	1000	0.557378	0.210836	0.121726	0.695124	0.419632
GlyPa	182	202	WLRYGNPWEKARPEFTLPVHF	2645.92	6.9802	5000	0.795727	0.116442	0.0672278	0.871802	0.719652
GlyPa	182	202	WLRYGNPWEKARPEFTLPVHF	2646.3	6.96727	30000	1.17306	0.119232	0.0688386	1.25096	1.09516
GlyPa	182	202	WLRYGNPWEKARPEFTLPVHF	2647.23	6.97381	300000	2.10563	0.126987	0.073316	2.18859	2.02266
GlyP	182	202	WLRYGNPWEKARPEFTLPVHF	2645.12	7.08114	0	0	0	0	0	0
GlyP	182	202	WLRYGNPWEKARPEFTLPVHF	2645.25	6.97957	50	0.131378	0.093443	0.0539493	0.192427	0.0703286
GlyP	182	202	WLRYGNPWEKARPEFTLPVHF	2645.29	6.99043	150	0.164256	0.094285	0.0544355	0.225856	0.102656
GlyP	182	202	WLRYGNPWEKARPEFTLPVHF	2645.39	6.98433	250	0.267878	0.142812	0.0824525	0.361182	0.174574
GlyP	182	202	WLRYGNPWEKARPEFTLPVHF	2645.62	6.97608	350	0.495366	0.098241	0.0567195	0.55955	0.431182
GlyP	182	202	WLRYGNPWEKARPEFTLPVHF	2645.66	6.98097	500	0.533479	0.095032	0.0548668	0.595567	0.471391
GlyP	182	202	WLRYGNPWEKARPEFTLPVHF	2645.76	6.97977	1000	0.636267	0.092667	0.0535013	0.696809	0.575725
GlyP	182	202	WLRYGNPWEKARPEFTLPVHF	2645.9	6.97718	5000	0.778628	0.10331	0.0596461	0.846124	0.711132
GlyP	182	202	WLRYGNPWEKARPEFTLPVHF	2646.01	6.97067	30000	0.892231	0.093989	0.0542646	0.953637	0.830825
GlyP	182	202	WLRYGNPWEKARPEFTLPVHF	2646.6	6.97917	300000	1.47358	0.200596	0.115814	1.60464	1.34252
GlyP-G6P	182	202	WLRYGNPWEKARPEFTLPVHF	2645.12	7.08114	0	0	0	0	0	0
GlyP-G6P	182	202	WLRYGNPWEKARPEFTLPVHF	2645.16	6.98419	50	0.040761	0.105437	0.0608741	0.109647	-0.0281245
GlyP-G6P	182	202	WLRYGNPWEKARPEFTLPVHF	2645.14	6.99042	150	0.017337	0.10683	0.0616783	0.0871326	-0.0524586
GlyP-G6P	182	202	WLRYGNPWEKARPEFTLPVHF	2645.25	6.98256	250	0.130032	0.114894	0.0663341	0.205096	0.0549679
GlyP-G6P	182	202	WLRYGNPWEKARPEFTLPVHF	2645.45	6.97245	350	0.324071	0.101947	0.0588591	0.390676	0.257466
GlyP-G6P	182	202	WLRYGNPWEKARPEFTLPVHF	2645.46	6.97873	500	0.342324	0.130819	0.0755284	0.427792	0.256856
GlyP-G6P	182	202	WLRYGNPWEKARPEFTLPVHF	2645.54	6.98133	1000	0.417795	0.108267	0.062508	0.488529	0.347061
GlyP-G6P	182	202	WLRYGNPWEKARPEFTLPVHF	2645.57	6.97785	5000	0.446951	0.135387	0.0781657	0.535404	0.358498
GlyP-G6P	182	202	WLRYGNPWEKARPEFTLPVHF	2645.74	6.97552	30000	0.618536	0.194065	0.112043	0.745325	0.491747
GlyP-G6P	182	202	WLRYGNPWEKARPEFTLPVHF	2646.19	6.97728	300000	1.06948	0.117099	0.0676071	1.14599	0.992977
GlyPa	183	202	LRYGNPWEKARPEFTLPVHF	2458.9	6.85354	0	0	0	0	0	0
GlyPa	183	202	LRYGNPWEKARPEFTLPVHF	2459.1	6.71438	50	0.191426	0.136158	0.0786109	0.280383	0.102469
GlyPa	183	202	LRYGNPWEKARPEFTLPVHF	2459.24	6.71328	150	0.336957	0.142423	0.082228	0.430007	0.243907
GlyPa	183	202	LRYGNPWEKARPEFTLPVHF	2459.29	6.71078	250	0.386988	0.137993	0.0796703	0.477143	0.296833
GlyPa	183	202	LRYGNPWEKARPEFTLPVHF	2459.54	6.70996	350	0.635345	0.185938	0.107351	0.756824	0.513866
GlyPa	183	202	LRYGNPWEKARPEFTLPVHF	2459.62	6.70954	500	0.713308	0.17165	0.0991022	0.825453	0.601163
GlyPa	183	202	LRYGNPWEKARPEFTLPVHF	2459.72	6.75498	1000	0.81549	0.14713	0.0849455	0.911615	0.719365
GlyPa	183	202	LRYGNPWEKARPEFTLPVHF	2460.05	6.7141	5000	1.14396	0.127236	0.0734597	1.22709	1.06083
GlyPa	183	202	LRYGNPWEKARPEFTLPVHF	2460.62	6.70562	30000	1.71191	0.127947	0.0738702	1.79551	1.62832
GlyPa	183	202	LRYGNPWEKARPEFTLPVHF	2461.59	6.70672	300000	2.68938	0.261497	0.150975	2.86023	2.51854
GlyP	183	202	LRYGNPWEKARPEFTLPVHF	2458.9	6.85354	0	0	0	0	0	0
GlyP	183	202	LRYGNPWEKARPEFTLPVHF	2459.11	6.71166	50	0.205578	0.12415	0.071678	0.286689	0.124467
GlyP	183	202	LRYGNPWEKARPEFTLPVHF	2459.34	6.71472	150	0.433151	0.13096	0.0756098	0.518712	0.34759
GlyP	183	202	LRYGNPWEKARPEFTLPVHF	2459.42	6.71284	250	0.520476	0.130389	0.0752801	0.605663	0.435289
GlyP	183	202	LRYGNPWEKARPEFTLPVHF	2459.72	6.70925	350	0.819019	0.127826	0.0738004	0.902532	0.735506
GlyP	183	202	LRYGNPWEKARPEFTLPVHF	2459.8	6.712	500	0.894996	0.126524	0.0730487	0.977658	0.812334
GlyP	183	202	LRYGNPWEKARPEFTLPVHF	2459.9	6.71138	1000	0.995952	0.148351	0.0856505	1.09287	0.899029
GlyP	183	202	LRYGNPWEKARPEFTLPVHF	2460.18	6.70825	5000	1.28058	0.128702	0.0743061	1.36466	1.19649
GlyP	183	202	LRYGNPWEKARPEFTLPVHF	2460.4	6.70699	30000	1.49588	0.133609	0.0771392	1.58318	1.40859
GlyP	183	202	LRYGNPWEKARPEFTLPVHF	2461.05	6.70566	300000	2.1502	0.127466	0.0735925	2.23347	2.06692
GlyP-G6P	183	202	LRYGNPWEKARPEFTLPVHF	2458.9	6.85354	0	0	0	0	0	0
GlyP-G6P	183	202	LRYGNPWEKARPEFTLPVHF	2459	6.70981	50	0.096649	0.130243	0.0751958	0.181741	0.0115569
GlyP-G6P	183	202	LRYGNPWEKARPEFTLPVHF	2459.12	6.7103	150	0.211877	0.136153	0.078608	0.30083	0.122924
GlyP-G6P	183	202	LRYGNPWEKARPEFTLPVHF	2459.27	6.71065	250	0.36868	0.13765	0.0794723	0.458611	0.278749
GlyP-G6P	183	202	LRYGNPWEKARPEFTLPVHF	2459.51	6.70513	350	0.610466	0.121097	0.0699154	0.689583	0.531349
GlyP-G6P	183	202	LRYGNPWEKARPEFTLPVHF	2459.61	6.70996	500	0.701354	0.145416	0.083956	0.796359	0.606349
GlyP-G6P	183	202	LRYGNPWEKARPEFTLPVHF	2459.74	6.71086	1000	0.837532	0.125104	0.0722288	0.919267	0.755797
GlyP-G6P	183	202	LRYGNPWEKARPEFTLPVHF	2459.97	6.70514	5000	1.0622	0.135222	0.0780705	1.15055	0.973858
GlyP-G6P	183	202	LRYGNPWEKARPEFTLPVHF	2460.22	6.7077	30000	1.31484	0.149988	0.0865956	1.41283	1.21685
GlyP-G6P	183	202	LRYGNPWEKARPEFTLPVHF	2460.84	6.70639	300000	1.93351	0.124652	0.0719679	2.01495	1.85207
GlyPa	203	215	YGRVEHTSQGAKW	1519.69	4.5853	0	0	0	0	0	0
GlyPa	203	215	YGRVEHTSQGAKW	1520.16	4.50831	50	0.466141	0.098336	0.0567743	0.530387	0.401895
GlyPa	203	215	YGRVEHTSQGAKW	1520.18	4.5047	150	0.488616	0.139527	0.080556	0.579774	0.397458
GlyPa	203	215	YGRVEHTSQGAKW	1520.47	4.49655	250	0.779592	0.088751	0.0512404	0.837576	0.721608
GlyPa	203	215	YGRVEHTSQGAKW	1520.75	4.49176	350	1.06214	0.091322	0.0527248	1.1218	1.00248
GlyPa	203	215	YGRVEHTSQGAKW	1520.83	4.49194	500	1.1395	0.090171	0.0520603	1.19841	1.08059
GlyPa	203	215	YGRVEHTSQGAKW	1520.99	4.51993	1000	1.30306	0.108352	0.0625571	1.37385	1.23227
GlyPa	203	215	YGRVEHTSQGAKW	1521.8	4.49736	5000	2.11286	0.149728	0.0864455	2.21068	2.01504
GlyPa	203	215	YGRVEHTSQGAKW	1522.69	4.49221	30000	3.00044	0.132598	0.0765555	3.08707	2.91381
GlyPa	203	215	YGRVEHTSQGAKW	1523.6	4.49202	300000	3.90515	0.221102	0.127653	4.04961	3.7607
GlyP	203	215	YGRVEHTSQGAKW	1519.69	4.5853	0	0	0	0	0	0
GlyP	203	215	YGRVEHTSQGAKW	1520.15	4.50031	50	0.460001	0.119653	0.0690817	0.538174	0.381828
GlyP	203	215	YGRVEHTSQGAKW	1520.23	4.50818	150	0.535585	0.09232	0.053301	0.595901	0.475269
GlyP	203	215	YGRVEHTSQGAKW	1520.47	4.50031	250	0.775244	0.139232	0.0803856	0.866209	0.684279
GlyP	203	215	YGRVEHTSQGAKW	1520.76	4.49758	350	1.07193	0.093612	0.0540469	1.13309	1.01077
GlyP	203	215	YGRVEHTSQGAKW	1520.86	4.49641	500	1.17084	0.096957	0.0559782	1.23419	1.1075
GlyP	203	215	YGRVEHTSQGAKW	1521.09	4.49254	1000	1.39466	0.093176	0.0537952	1.45553	1.33378
GlyP	203	215	YGRVEHTSQGAKW	1521.91	4.4962	5000	2.21777	0.161213	0.0930764	2.3231	2.11245
GlyP	203	215	YGRVEHTSQGAKW	1522.83	4.49648	30000	3.14064	0.114451	0.0660783	3.21542	3.06587
GlyP	203	215	YGRVEHTSQGAKW	1523.64	4.49449	300000	3.95181	0.142419	0.0822256	4.04486	3.85876
GlyP-G6P	203	215	YGRVEHTSQGAKW	1519.69	4.5853	0	0	0	0	0	0
GlyP-G6P	203	215	YGRVEHTSQGAKW	1520.05	4.49037	50	0.359169	0.113737	0.0656661	0.433477	0.284861
GlyP-G6P	203	215	YGRVEHTSQGAKW	1520.03	4.49995	150	0.343934	0.140959	0.0813827	0.436027	0.251841
GlyP-G6P	203	215	YGRVEHTSQGAKW	1520.35	4.48459	250	0.662189	0.146323	0.0844796	0.757787	0.566591
GlyP-G6P	203	215	YGRVEHTSQGAKW	1520.65	4.48338	350	0.956486	0.106277	0.0613591	1.02592	0.887052
GlyP-G6P	203	215	YGRVEHTSQGAKW	1520.68	4.48649	500	0.987801	0.101857	0.0588072	1.05435	0.921254
GlyP-G6P	203	215	YGRVEHTSQGAKW	1520.99	4.48614	1000	1.29636	0.193778	0.111878	1.42296	1.16976
GlyP-G6P	203	215	YGRVEHTSQGAKW	1521.67	4.48617	5000	1.97919	0.142158	0.082075	2.07206	1.88631
GlyP-G6P	203	215	YGRVEHTSQGAKW	1522.7	4.4882	30000	3.00734	0.162028	0.0935469	3.1132	2.90149
GlyP-G6P	203	215	YGRVEHTSQGAKW	1523.51	4.48566	300000	3.8194	0.096993	0.0559989	3.88277	3.75603
GlyPa	203	218	YGRVEHTSQGAKWVDT	1835.21	4.70934	0	0	0	0	0	0
GlyPa	203	218	YGRVEHTSQGAKWVDT	1835.65	4.63891	50	0.436331	0.194615	0.112361	0.563479	0.309183
GlyPa	203	218	YGRVEHTSQGAKWVDT	1835.75	4.62535	150	0.537768	0.177679	0.102583	0.653852	0.421684
GlyPa	203	218	YGRVEHTSQGAKWVDT	1835.88	4.62287	250	0.669757	0.176377	0.101831	0.78499	0.554524
GlyPa	203	218	YGRVEHTSQGAKWVDT	1836.13	4.62227	350	0.910918	0.156151	0.0901538	1.01294	0.808899
GlyPa	203	218	YGRVEHTSQGAKWVDT	1836.19	4.62383	500	0.971761	0.149669	0.0864114	1.06954	0.873977
GlyPa	203	218	YGRVEHTSQGAKWVDT	1836.32	4.66813	1000	1.10411	0.160112	0.0924407	1.20872	0.999504
GlyPa	203	218	YGRVEHTSQGAKWVDT	1837.11	4.62689	5000	1.89789	0.148109	0.0855108	1.99466	1.80113
GlyPa	203	218	YGRVEHTSQGAKWVDT	1838.22	4.62031	30000	3.00174	0.161686	0.0933495	3.10738	2.89611
GlyPa	203	218	YGRVEHTSQGAKWVDT	1839.72	4.62055	300000	4.50833	0.392606	0.226671	4.76483	4.25183
GlyP	203	218	YGRVEHTSQGAKWVDT	1835.21	4.70934	0	0	0	0	0	0
GlyP	203	218	YGRVEHTSQGAKWVDT	1835.62	4.62509	50	0.40836	0.169781	0.0980231	0.519284	0.297436
GlyP	203	218	YGRVEHTSQGAKWVDT	1835.72	4.62757	150	0.510196	0.161181	0.0930579	0.615501	0.404891
GlyP	203	218	YGRVEHTSQGAKWVDT	1835.82	4.62488	250	0.605602	0.166411	0.0960774	0.714324	0.49688
GlyP	203	218	YGRVEHTSQGAKWVDT	1836.09	4.62287	350	0.878141	0.152919	0.0882878	0.978048	0.778234
GlyP	203	218	YGRVEHTSQGAKWVDT	1836.17	4.62476	500	0.959728	0.148447	0.0857059	1.05671	0.862743
GlyP	203	218	YGRVEHTSQGAKWVDT	1836.33	4.62144	1000	1.11452	0.139586	0.08059	1.20571	1.02332
GlyP	203	218	YGRVEHTSQGAKWVDT	1837.19	4.62292	5000	1.97827	0.144775	0.0835859	2.07285	1.88368
GlyP	203	218	YGRVEHTSQGAKWVDT	1838.34	4.62047	30000	3.12931	0.175281	0.101199	3.24382	3.01479
GlyP	203	218	YGRVEHTSQGAKWVDT	1839.8	4.62096	300000	4.58351	0.385164	0.222375	4.83515	4.33187
GlyP-G6P	203	218	YGRVEHTSQGAKWVDT	1835.21	4.70934	0	0	0	0	0	0
GlyP-G6P	203	218	YGRVEHTSQGAKWVDT	1835.53	4.62107	50	0.312985	0.178374	0.102984	0.429523	0.196447
GlyP-G6P	203	218	YGRVEHTSQGAKWVDT	1835.5	4.62366	150	0.290169	0.208538	0.120399	0.426414	0.153924
GlyP-G6P	203	218	YGRVEHTSQGAKWVDT	1835.75	4.61846	250	0.536057	0.182296	0.105249	0.655157	0.416957
GlyP-G6P	203	218	YGRVEHTSQGAKWVDT	1836	4.61741	350	0.784763	0.153329	0.0885245	0.884938	0.684588
GlyP-G6P	203	218	YGRVEHTSQGAKWVDT	1835.87	4.61985	500	0.65767	0.164514	0.0949822	0.765152	0.550188
GlyP-G6P	203	218	YGRVEHTSQGAKWVDT	1836.26	4.61872	1000	1.04443	0.15434	0.0891082	1.14527	0.943597
GlyP-G6P	203	218	YGRVEHTSQGAKWVDT	1836.98	4.61647	5000	1.76778	0.147502	0.0851603	1.86415	1.67141
GlyP-G6P	203	218	YGRVEHTSQGAKWVDT	1838.14	4.62125	30000	2.92916	0.218772	0.126308	3.0721	2.78623
GlyP-G6P	203	218	YGRVEHTSQGAKWVDT	1839.62	4.6182	300000	4.41004	0.421208	0.243185	4.68523	4.13485
GlyPa	203	219	YGRVEHTSQGAKWVDTQ	1963.15	4.61726	0	0	0	0	0	0
GlyPa	203	219	YGRVEHTSQGAKWVDTQ	1963.53	4.5404	50	0.382996	0.094032	0.0542894	0.44443	0.321562
GlyPa	203	219	YGRVEHTSQGAKWVDTQ	1963.66	4.53134	150	0.515226	0.120585	0.0696198	0.594008	0.436444
GlyPa	203	219	YGRVEHTSQGAKWVDTQ	1963.78	4.52617	250	0.632728	0.098229	0.0567125	0.696904	0.568552
GlyPa	203	219	YGRVEHTSQGAKWVDTQ	1964.02	4.524	350	0.878135	0.09531	0.0550273	0.940404	0.815866
GlyPa	203	219	YGRVEHTSQGAKWVDTQ	1964.1	4.52516	500	0.951377	0.09133	0.0527294	1.01105	0.891708
GlyPa	203	219	YGRVEHTSQGAKWVDTQ	1964.27	4.5534	1000	1.1206	0.097673	0.0563915	1.18441	1.05678
GlyPa	203	219	YGRVEHTSQGAKWVDTQ	1965.13	4.52867	5000	1.98077	0.105845	0.0611096	2.04992	1.91162
GlyPa	203	219	YGRVEHTSQGAKWVDTQ	1966.34	4.52409	30000	3.19563	0.109486	0.0632118	3.26716	3.1241
GlyPa	203	219	YGRVEHTSQGAKWVDTQ	1967.86	4.52472	300000	4.71268	0.14228	0.0821454	4.80564	4.61973
GlyP	203	219	YGRVEHTSQGAKWVDTQ	1963.15	4.61726	0	0	0	0	0	0
GlyP	203	219	YGRVEHTSQGAKWVDTQ	1963.55	4.53015	50	0.401536	0.092577	0.0534494	0.46202	0.341052
GlyP	203	219	YGRVEHTSQGAKWVDTQ	1963.71	4.53262	150	0.568238	0.123265	0.0711671	0.648771	0.487705
GlyP	203	219	YGRVEHTSQGAKWVDTQ	1963.82	4.5298	250	0.671318	0.129077	0.0745226	0.755648	0.586988
GlyP	203	219	YGRVEHTSQGAKWVDTQ	1964.03	4.5267	350	0.882485	0.090257	0.0521099	0.941453	0.823517
GlyP	203	219	YGRVEHTSQGAKWVDTQ	1964.1	4.52882	500	0.953107	0.094069	0.0543108	1.01457	0.891649
GlyP	203	219	YGRVEHTSQGAKWVDTQ	1964.28	4.52589	1000	1.13771	0.089466	0.0516532	1.19616	1.07925
GlyP	203	219	YGRVEHTSQGAKWVDTQ	1965.21	4.5257	5000	2.06831	0.095636	0.0552155	2.13079	2.00583
GlyP	203	219	YGRVEHTSQGAKWVDTQ	1966.52	4.52612	30000	3.37359	0.116436	0.0672244	3.44966	3.29752
GlyP	203	219	YGRVEHTSQGAKWVDTQ	1967.93	4.52409	300000	4.78706	0.300598	0.17355	4.98345	4.59067
GlyP-G6P	203	219	YGRVEHTSQGAKWVDTQ	1963.15	4.61726	0	0	0	0	0	0
GlyP-G6P	203	219	YGRVEHTSQGAKWVDTQ	1963.45	4.52781	50	0.302708	0.092169	0.0532138	0.362925	0.242491
GlyP-G6P	203	219	YGRVEHTSQGAKWVDTQ	1963.5	4.53047	150	0.357676	0.116769	0.0674166	0.433965	0.281387
GlyP-G6P	203	219	YGRVEHTSQGAKWVDTQ	1963.69	4.52343	250	0.53933	0.107748	0.0622083	0.609725	0.468935
GlyP-G6P	203	219	YGRVEHTSQGAKWVDTQ	1963.94	4.52164	350	0.79219	0.08846	0.0510724	0.849984	0.734396
GlyP-G6P	203	219	YGRVEHTSQGAKWVDTQ	1964.01	4.52371	500	0.867564	0.099249	0.0573014	0.932407	0.802721
GlyP-G6P	203	219	YGRVEHTSQGAKWVDTQ	1964.21	4.52673	1000	1.06018	0.087846	0.0507179	1.11757	1.00279
GlyP-G6P	203	219	YGRVEHTSQGAKWVDTQ	1965.06	4.52391	5000	1.91551	0.09721	0.0561242	1.97902	1.852
GlyP-G6P	203	219	YGRVEHTSQGAKWVDTQ	1966.39	4.5243	30000	3.24594	0.16336	0.0943159	3.35267	3.13921
GlyP-G6P	203	219	YGRVEHTSQGAKWVDTQ	1967.83	4.52081	300000	4.68355	0.123674	0.0714032	4.76435	4.60275
GlyPa	203	221	YGRVEHTSQGAKWVDTQVV	2161.24	5.30936	0	0	0	0	0	0
GlyPa	203	221	YGRVEHTSQGAKWVDTQVV	2161.6	5.2275	50	0.355411	0.042675	0.0246384	0.383292	0.32753
GlyPa	203	221	YGRVEHTSQGAKWVDTQVV	2161.67	5.20888	150	0.429223	0.020731	0.011969	0.442767	0.415679
GlyPa	203	221	YGRVEHTSQGAKWVDTQVV	2161.83	5.20477	250	0.582581	0.024088	0.0139072	0.598318	0.566844
GlyPa	203	221	YGRVEHTSQGAKWVDTQVV	2161.94	5.20317	350	0.693033	0.040876	0.0235998	0.719739	0.666327
GlyPa	203	221	YGRVEHTSQGAKWVDTQVV	2161.99	5.20465	500	0.747971	0.04386	0.0253226	0.776626	0.719316
GlyPa	203	221	YGRVEHTSQGAKWVDTQVV	2162.13	5.24698	1000	0.881232	0.072166	0.0416651	0.92838	0.834084
GlyPa	203	221	YGRVEHTSQGAKWVDTQVV	2162.93	5.20739	5000	1.68346	0.041242	0.0238111	1.7104	1.65652
GlyPa	203	221	YGRVEHTSQGAKWVDTQVV	2164.12	5.20451	30000	2.87973	0.098996	0.0571554	2.9444	2.81505
GlyPa	203	221	YGRVEHTSQGAKWVDTQVV	2165.95	5.20631	300000	4.70814	0.211703	0.122227	4.84646	4.56983
GlyP	203	221	YGRVEHTSQGAKWVDTQVV	2161.24	5.30936	0	0	0	0	0	0
GlyP	203	221	YGRVEHTSQGAKWVDTQVV	2161.63	5.19963	50	0.384522	0.051249	0.0295886	0.418005	0.351039
GlyP	203	221	YGRVEHTSQGAKWVDTQVV	2161.65	5.20389	150	0.400744	0.1424	0.0822147	0.493779	0.307709
GlyP	203	221	YGRVEHTSQGAKWVDTQVV	2161.68	5.19964	250	0.440394	0.139127	0.080325	0.53129	0.349498
GlyP	203	221	YGRVEHTSQGAKWVDTQVV	2161.97	5.19556	350	0.730092	0.024805	0.0143212	0.746298	0.713886
GlyP	203	221	YGRVEHTSQGAKWVDTQVV	2161.99	5.19675	500	0.741664	0.0654	0.0377587	0.784392	0.698936
GlyP	203	221	YGRVEHTSQGAKWVDTQVV	2162.06	5.19439	1000	0.814395	0.009658	0.00557605	0.820705	0.808085
GlyP	203	221	YGRVEHTSQGAKWVDTQVV	2163.07	5.1927	5000	1.82505	0.046069	0.0265979	1.85515	1.79495
GlyP	203	221	YGRVEHTSQGAKWVDTQVV	2164.2	5.19194	30000	2.95695	0.009658	0.00557605	2.96326	2.95064
GlyP	203	221	YGRVEHTSQGAKWVDTQVV	2166.1	5.192	300000	4.85734	0.038451	0.0221997	4.88247	4.83222
GlyP-G6P	203	221	YGRVEHTSQGAKWVDTQVV	2161.24	5.30936	0	0	0	0	0	0
GlyP-G6P	203	221	YGRVEHTSQGAKWVDTQVV	2161.44	5.19201	50	0.198007	0.061154	0.0353073	0.237961	0.158053
[truncated: 6,184 more rows]

## Sheet: Difference GlyPb-GlyPa
Sequence	NVTELKKNFNRHLHF	TELKKNFNRHLHF	TELKKNFNRHLHFTL	LKKNFNRHLHF	LKKNFNRHLHFTL	TLVKDRNVAT	TLVKDRNVATPRD	TLVKDRNVATPRDY	TLVKDRNVATPRDYY	TLVKDRNVATPRDYYF	VKDRNVATPRDYY	FALAHTVRD	ALAHTVRD	FALAHTVRDHL	YYFALAHTVRDHLVGRW	FALAHTVRDHLVG	YFALAHTVRDHLVGRW	FALAHTVRDHLVGRW	ALAHTVRDHLVGRW	AHTVRDHLVGRW	HTVRDHLVGRW	IRTQQHY	IRTQQHYYEKDPKRIYY	IRTQQHYYEKDPKRIYYLSL	YEKDPKRIYY	PKRIYY	EFYMGRTLQNT	EFYMGRTLQNTM	FYMGRTLQNT	FYMGRTLQNTM	YMGRTLQNT	EFYMGRTLQNTMVN	YMGRTLQNTM	FYMGRTLQNTMVN	YMGRTLQNTMVNL	LALENACD	ALENACD	ALENACDE	EATYQLGL	ATYQLGL	ATYQLGLD	ATYQLGLDM	YQLGLD	YQLGLDM	EEIEEDAGLGNGGLGRL	IEEDAGLGNGGLGRL	IEEDAGLGNGGLGRLAAC	DAGLGNGGLGRL	DAGLGNGGLGRLAA
Start	23	25	25	27	27	38	38	38	38	38	40	53	54	53	51	53	52	53	54	56	57	68	68	68	75	79	88	88	89	89	90	88	90	89	90	102	103	103	110	111	111	111	113	113	123	125	125	128	128
End	37	37	39	37	39	47	50	51	52	53	52	61	61	63	67	65	67	67	67	67	67	74	84	87	84	84	98	99	98	99	98	101	99	101	102	109	109	110	117	117	118	119	118	119	139	139	142	139	141
Time (ms)
50	-0.0227	-0.0318	0.0376	-0.0279	-0.0467	0.0473	0.0864	0.0884	0.1339	0.0975	0.087	0.0153	-0.0619	-0.0283	0.0737	0.0205	0.0411	0.0392	0.033	0.0382	0.0259	-0.0022	-0.0552	-0.0405	-0.0037	-0.0253	-0.1119	-0.0416	0.0311	-0.0427	-0.035	-0.0242	0.0341	0.0291	0.0152	-0.0356	-0.0368	-0.0149	-0.0093	-0.049	-0.0183	-0.0237	0.002	-0.0085	-0.2402	-0.2409	-0.2754	-0.2034	-0.2096
150	0.0185	0.0398	-0.0779	-0.0261	-0.0048	0.0956	0.1502	0.2142	0.1751	0.1861	0.0943	0.0612	0.0501	-0.0117		0.1476	0.1277	0.0918	0.0759	0.023	0.0568	0.0209	0.0042	0.2485	-0.0109	-0.002	-0.0389	0.0061	0.0126	0.0521	-0.0131	0.0903	0.0252	-0.08	-0.1042	-0.013	-0.0164	-0.0908	-0.1452	-0.0679	0.0249	-0.1942	-0.0006	-0.0174	-0.133	-0.2031	-0.205	-0.1409	-0.1252
250	-0.0398	-0.024	-0.0773	-0.0219	-0.0779	0.4229	0.2951	0.3182	0.2861	0.2827	0.2777	0.018	-0.2174	-0.0336	0.1654	0.1217	0.1708	0.0944	0.1164	0.0849	0.1723	-0.045	-0.0681	-0.0431	-0.0035	-0.0371	-0.0962	-0.0699	-0.0514	0.0181	-0.0462	-0.0116	0.0276	-0.0645	0.0204	-0.0965	-0.089	-0.0394	-0.0202	-0.0203	-0.022	0.0193	0.0053	-0.0189	-0.5896	-0.5728	-0.6211	-0.4357	-0.5159
350	-0.0706	-0.0355	-0.054	-0.0365	-0.0533	0.6029	0.4724	0.4954	0.3929	0.4004	0.4578	0.0081	-0.0408	0.023	0.2976	0.2056	0.2879	0.2333	0.2568	0.1902	0.2227	-0.0091	-0.1066	-0.0446	-0.0144	-0.1039	-0.1334	-0.0339	-0.0531	0.0273	-0.011	0.0067	0.0595	-0.0876	0.0256	-0.123	-0.1295	-0.1037	0.0055	0.0034	0.0135	-0.0703	-0.0171	-0.0289	-0.7771	-0.6807	-0.7691	-0.5662	-0.6999
500	-0.0886	-0.0047	-0.0044	-0.0102	-0.0368	0.6531	0.4938	0.5395	0.5101	0.411	0.4569	0.0326	0.0088	0.0128	0.3564	0.2331	0.3325	0.2792	0.3072	0.2621	0.2465	-0.0439	-0.1111	0.0143	-0.0019	-0.0072	-0.1119	-0.0439	0.0197	0.0048	-0.0257	0.0081	0.0529	0.0117	0.0183	-0.13	-0.1485	-0.0961	-0.0266	0.0084	-0.0398	-0.0421	-0.0163	-0.0415	-0.7523	-0.6915	-0.8019	-0.596	-0.7404
1000	-0.0926	-0.0309	0.0366	-0.0484	-0.0113	0.7959	0.5741	0.6178	0.5515	0.5194	0.4991	0.0029	0.0425	0.0094	0.4976	0.3051	0.4578	0.3761	0.4781	0.3636	0.3729	-0.0046	-0.0218	0.0455	-0.0098	0.0355	-0.078	-0.0142	0.053	0.0188	0.0212	0.0235	0.0596	-0.1373	0.0085	-0.2251	-0.1904	-0.1718	-0.0826	0.0103	0.0233	-0.0521	-0.0231	0.0006	-0.7015	-0.6593	-0.7392	-0.5234	-0.5406
5000	-0.1858	0.009	0.0136	-0.0333	-0.0046	1.0404	0.7414	0.8322	0.6829	0.6943	0.6793	-0.0244	0.042	-0.0162	0.8854	0.4342	0.8211	0.6285	0.8299	0.621	0.5415	0.0076	0.0758	0.0989	0.0266	-0.0392	-0.0877	-0.0221	0.0667	0.0158	0.083	0.0311	0.0199	-0.0615	0.0345	-0.4943	-0.458	-0.4536	-0.0057	0.0234	-0.0218	-0.0988	-0.0827	0.0045	-0.7876	-0.6526	-0.699	-0.5173	-0.5043
30000	-0.0307	-0.0688	0.0153	-0.0257	0.0082	1.1944	0.8936	1.2633	0.9058	0.6335	0.8102	-0.011	-0.0009	0.0455	0.9627	0.4746	1.0314	0.7759	0.9524	0.7224	0.6005	-0.0029	0.1452	0.0217	0.0892	0.0379	-0.1925	-0.1773	0.0122	-0.0189	-0.0147	-0.0777	0.043	-0.1306	-0.0446	-0.6403	-0.6201	-0.6615	0.0384	-0.0192		-0.0958	0.0379	-0.021	-1.3626	-0.7813	-1.3183	-0.8199	-0.9004
300000	-0.2405	-0.1462	-0.107	-0.0066	-0.0303	1.8099	1.4988	1.6653	1.4758	1.3626	1.2711	-0.0112	0.183	0.009	0.6541	0.2876	0.7516	0.4881	0.5957	0.4335	0.3912	0.1789	0.1854	-0.3558	0.0355	0.0085	-0.7733	-0.7372	-0.3421	-0.6256	-0.2615	-0.6213	-0.2721	-0.4605	-0.2825	-0.1662	-0.2264	-0.1742	0.0148	0.0749	0.061	-0.2306	0.0158	-0.0983	-2.3279	-1.4289	-2.3328	-1.2794	-1.4345
Summed up Differences
50	-0.0227	-0.0318	0.0376	-0.0279	-0.0467	0.0473	0.0864	0.0884	0.1339	0.0975	0.087	0.0153	-0.0619	-0.0283	0.0737	0.0205	0.0411	0.0392	0.033	0.0382	0.0259	-0.0022	-0.0552	-0.0405	-0.0037	-0.0253	-0.1119	-0.0416	0.0311	-0.0427	-0.035	-0.0242	0.0341	0.0291	0.0152	-0.0356	-0.0368	-0.0149	-0.0093	-0.049	-0.0183	-0.0237	0.002	-0.0085	-0.2402	-0.2409	-0.2754	-0.2034	-0.2096
150	-0.0042	0.008	-0.0403	-0.054	-0.0515	0.1429	0.2366	0.3026	0.309	0.2836	0.1813	0.0765	-0.0118	-0.04	0.0737	0.1681	0.1688	0.131	0.1089	0.0612	0.0827	0.0187	-0.051	0.208	-0.0146	-0.0273	-0.1508	-0.0355	0.0437	0.0094	-0.0481	0.0661	0.0593	-0.0509	-0.089	-0.0486	-0.0532	-0.1057	-0.1545	-0.1169	0.0066	-0.2179	0.0014	-0.0259	-0.3732	-0.444	-0.4804	-0.3443	-0.3348
250	-0.044	-0.016	-0.1176	-0.0759	-0.1294	0.5658	0.5317	0.6208	0.5951	0.5663	0.459	0.0945	-0.2292	-0.0736	0.2391	0.2898	0.3396	0.2254	0.2253	0.1461	0.255	-0.0263	-0.1191	0.1649	-0.0181	-0.0644	-0.247	-0.1054	-0.0077	0.0275	-0.0943	0.0545	0.0869	-0.1154	-0.0686	-0.1451	-0.1422	-0.1451	-0.1747	-0.1372	-0.0154	-0.1986	0.0067	-0.0448	-0.9628	-1.0168	-1.1015	-0.78	-0.8507
350	-0.1146	-0.0515	-0.1716	-0.1124	-0.1827	1.1687	1.0041	1.1162	0.988	0.9667	0.9168	0.1026	-0.27	-0.0506	0.5367	0.4954	0.6275	0.4587	0.4821	0.3363	0.4777	-0.0354	-0.2257	0.1203	-0.0325	-0.1683	-0.3804	-0.1393	-0.0608	0.0548	-0.1053	0.0612	0.1464	-0.203	-0.043	-0.2681	-0.2717	-0.2488	-0.1692	-0.1338	-0.0019	-0.2689	-0.0104	-0.0737	-1.7399	-1.6975	-1.8706	-1.3462	-1.5506
500	-0.2032	-0.0562	-0.176	-0.1226	-0.2195	1.8218	1.4979	1.6557	1.4981	1.3777	1.3737	0.1352	-0.2612	-0.0378	0.8931	0.7285	0.96	0.7379	0.7893	0.5984	0.7242	-0.0793	-0.3368	0.1346	-0.0344	-0.1755	-0.4923	-0.1832	-0.0411	0.0596	-0.131	0.0693	0.1993	-0.1913	-0.0247	-0.3981	-0.4202	-0.3449	-0.1958	-0.1254	-0.0417	-0.311	-0.0267	-0.1152	-2.4922	-2.389	-2.6725	-1.9422	-2.291
1000	-0.2958	-0.0871	-0.1394	-0.171	-0.2308	2.6177	2.072	2.2735	2.0496	1.8971	1.8728	0.1381	-0.2187	-0.0284	1.3907	1.0336	1.4178	1.114	1.2674	0.962	1.0971	-0.0839	-0.3586	0.1801	-0.0442	-0.14	-0.5703	-0.1974	0.0119	0.0784	-0.1098	0.0928	0.2589	-0.3286	-0.0162	-0.6232	-0.6106	-0.5167	-0.2784	-0.1151	-0.0184	-0.3631	-0.0498	-0.1146	-3.1937	-3.0483	-3.4117	-2.4656	-2.8316
5000	-0.4816	-0.0781	-0.1258	-0.2043	-0.2354	3.6581	2.8134	3.1057	2.7325	2.5914	2.5521	0.1137	-0.1767	-0.0446	2.2761	1.4678	2.2389	1.7425	2.0973	1.583	1.6386	-0.0763	-0.2828	0.279	-0.0176	-0.1792	-0.658	-0.2195	0.0786	0.0942	-0.0268	0.1239	0.2788	-0.3901	0.0183	-1.1175	-1.0686	-0.9703	-0.2841	-0.0917	-0.0402	-0.4619	-0.1325	-0.1101	-3.9813	-3.7009	-4.1107	-2.9829	-3.3359
30000	-0.5123	-0.1469	-0.1105	-0.23	-0.2272	4.8525	3.707	4.369	3.6383	3.2249	3.3623	0.1027	-0.1776	0.0009	3.2388	1.9424	3.2703	2.5184	3.0497	2.3054	2.2391	-0.0792	-0.1376	0.3007	0.0716	-0.1413	-0.8505	-0.3968	0.0908	0.0753	-0.0415	0.0462	0.3218	-0.5207	-0.0263	-1.7578	-1.6887	-1.6318	-0.2457	-0.1109	-0.0402	-0.5577	-0.0946	-0.1311	-5.3439	-4.4822	-5.429	-3.8028	-4.2363
300000	-0.7528	-0.2931	-0.2175	-0.2366	-0.2575	6.6624	5.2058	6.0343	5.1141	4.5875	4.6334	0.0915	0.0054	0.0099	3.8929	2.23	4.0219	3.0065	3.6454	2.7389	2.6303	0.0997	0.0478	-0.0551	0.1071	-0.1328	-1.6238	-1.134	-0.2513	-0.5503	-0.303	-0.5751	0.0497	-0.9812	-0.3088	-1.924	-1.9151	-1.806	-0.2309	-0.036	0.0208	-0.7883	-0.0788	-0.2294	-7.6718	-5.9111	-7.7618	-5.0822	-5.6708
[truncated: 224 more columns]

## Sheet: Difference GlyPb-GlyPbG6P
Sequence	NVTELKKNFNRHLHF	TELKKNFNRHLHF	TELKKNFNRHLHFTL	LKKNFNRHLHF	LKKNFNRHLHFTL	TLVKDRNVAT	TLVKDRNVATPRD	TLVKDRNVATPRDY	TLVKDRNVATPRDYY	TLVKDRNVATPRDYYF	VKDRNVATPRDYY	FALAHTVRD	ALAHTVRD	FALAHTVRDHL	YYFALAHTVRDHLVGRW	FALAHTVRDHLVG	YFALAHTVRDHLVGRW	FALAHTVRDHLVGRW	ALAHTVRDHLVGRW	AHTVRDHLVGRW	HTVRDHLVGRW	IRTQQHY	IRTQQHYYEKDPKRIYY	IRTQQHYYEKDPKRIYYLSL	YEKDPKRIYY	PKRIYY	EFYMGRTLQNT	EFYMGRTLQNTM	FYMGRTLQNT	FYMGRTLQNTM	YMGRTLQNT	EFYMGRTLQNTMVN	YMGRTLQNTM	FYMGRTLQNTMVN	YMGRTLQNTMVNL	LALENACD	ALENACD	ALENACDE	EATYQLGL	ATYQLGL	ATYQLGLD	ATYQLGLDM	YQLGLD	YQLGLDM	EEIEEDAGLGNGGLGRL	IEEDAGLGNGGLGRL	IEEDAGLGNGGLGRLAAC	DAGLGNGGLGRL	DAGLGNGGLGRLAA
Start	23	25	25	27	27	38	38	38	38	38	40	53	54	53	51	53	52	53	54	56	57	68	68	68	75	79	88	88	89	89	90	88	90	89	90	102	103	103	110	111	111	111	113	113	123	125	125	128	128
End	37	37	39	37	39	47	50	51	52	53	52	61	61	63	67	65	67	67	67	67	67	74	84	87	84	84	98	99	98	99	98	101	99	101	102	109	109	110	117	117	118	119	118	119	139	139	142	139	141
Modification
50	0.0778	0.0233	-0.0171	0.042	-0.0222	0.119	0.2056	0.178	0.1682	0.1728	0.239	0.0321	0.0211	0.0472	0.0855	0.0917	0.064	0.0866	0.0578	0.0549	0.0179	0.0582	0.0478	0.2118	0.0467	-0.013	0.0742	0.0307	0.0397	0.006	0.0058	0.0565	0.0538	0.0822	0.1988	0.047	-0.0011	0.0872	0.0634	0.0389	0.0337	0.1601	0.0172	0.0167	0.0567	0.0828	0.0526	0.0392	0.0745
150	0.1437	0.1074	-0.0699	0.0963	0.0661	0.3114	0.2728	0.3058	0.3276	0.3311	0.3775	0.1007	0.1726	0.1904	0.1292	0.2119	0.2141	0.2081	0.2175	0.1185	0.2011	0.1496	0.1838	0.3739	0.0697	0.0785	0.1107	0.1215	0.0407	0.118	0.0395	0.1351	0.0968	0.1	0.1072	0.0614	0.0366	0.0014	0.003	0.038	0.0731	-0.1141	0.0147	0.0031	0.1703	0.1666	0.2116	0.1098	0.1063
250	0.0687	0.0059	-0.0791	0.0339	-0.0286	0.3231	0.2713	0.2926	0.2827	0.3081	0.3509	-0.0014	-0.1461	0.0643	0.1287	0.1119	0.0912	0.078	0.0868	0.0332	0.064	0.02	0.0329	0.0762	0.0231	0.0165	0.0204	0.0246	-0.0498	0.011	0.0125	0.0167	-0.0153	0.0044	0.0854	0.0155	0.0197	0.0378	0.0119	-0.0022	-0.0045	0.0378	0.0163	0.0031	0.053	-0.0007	0.0843	0.0237	-0.0106
350	0.0626	-0.0001		0.0084	0.0021	0.3782	0.3397	0.3641	0.2415	0.2771	0.4156	0.0042	0.0016	0.0257	0.1151	0.0875	0.0899	0.0842	0.0915	0.0559	0.0864	0.0474	0.0484	0.0525	0.0366	-0.0356	0.001	0.0596	-0.0251	0.0227	0.0399	0.0396	0.0071	0.0418	0.0564	0.022	0.0272	0.0144	0.0433	0.0728	0.0302	-0.0221	0.0048	-0.0072	-0.0391	-0.0048	-0.0038	0.0242	-0.0269
500	0.0123	0.037	-0.0159	0.0295	0.0253	0.3781	0.3531	0.3435	0.3297	0.2789	0.3939	-0.0042	0.0374	0.0295	0.0938	0.0723	-0.0112	0.0809	0.0979	0.0711	0.021	0.0341	0.0442	0.1428	0.0337	0.0765	0.0371	0.069	-0.0492	0.006	0.0084	0.0561	0.0072	0.097	0.0426	0.0423	0.0129	0.0241	-0.0141	-0.0041	0.0094	0.0213	0.0099	-0.0074	0.0199	0.0053	-0.0017	0.0227	0.0404
1000	0.0107	-0.0037	0.0462	0.012	0.0262	0.327	0.3266	0.3426	0.2823	0.2468	0.3984	-0.0233	-0.0659	0.0477	0.1042	0.0195	0.1038	0.0672	0.1023	0.0464	0.0028	0.041	0.0733	0.2055	0.027	0.1023	0.0201	0.013	-0.0045	0.0219	0.0495	0.0275	0.0046	0.0172	0.0933	0.0216	0.0198	0.0422	-0.0222	-0.022	0.0631	-0.0045	-0.0285	0.0198	-0.0353	-0.0304	-0.0279	-0.0554	-0.0254
5000	0.102	0.0495	0.0713	0.0289	0.0342	0.361	0.3804	0.4278	0.3508	0.4061	0.4534	0.0073	-0.0059	0.0367	0.1194	-0.0114	0.0747	0.1078	0.0994	0.072	0.0553	0.0802	0.1566	0.1457	0.0979	0.0412	0.0509	0.0719	0.0704	0.077	0.0944	0.0921	0.0488	0.1731	0.0877	0.0693	0.102	0.1053	0.0287	0.0963	0.0006	0.054	0.0225	0.0513	0.0359	-0.0069	0.0515	-0.0285	-0.0376
10000	0.2919	-0.0053	0.2253	0.0559	0.0568	0.3373	0.4816	0.333	0.4927	0.4583	0.5736	-0.0139	-0.0459	0.1146	0.0199	0.0381	-0.0039	0.0352	0.0329	0.0366	0.043	0.0333	0.2835	0.3466	0.1632	0.2185	0.0512	0.0146	-0.0026	0.027	0.0565	0.0618	0.0228	0.1399	0.0811	0.2044	0.1958	0.2149	0.0593	0.053		0.1607	0.0265	0.0385	0.1066	0.0464	0.0892	-0.0446	0.0047
15000	0.0766	0.0787	0.0707	0.0415	0.0557	0.9916	0.7932	0.7162	0.7718	0.7785	0.7288	0.0005	0.0471	0.0413	0.0425	0.0572	-0.1161	0.0253	0.0177	-0.0338	0.0455	0.1803	0.1849	0.1237	-0.0326	0.0391	0.1408	0.0048	0.1442	0.0721	0.1469	0.1275	0.0826	0.1329	0.0256	0.121	0.1343	0.2185	0.0291	0.0322	0.0652	0.1368	-0.0288	0.0472	-0.0917	-0.1503	-0.0017	0.0171	-0.0721
Summed up Differences
50	0.0778	0.0233	-0.0171	0.042	-0.0222	0.119	0.2056	0.178	0.1682	0.1728	0.239	0.0321	0.0211	0.0472	0.0855	0.0917	0.064	0.0866	0.0578	0.0549	0.0179	0.0582	0.0478	0.2118	0.0467	-0.013	0.0742	0.0307	0.0397	0.006	0.0058	0.0565	0.0538	0.0822	0.1988	0.047	-0.0011	0.0872	0.0634	0.0389	0.0337	0.1601	0.0172	0.0167	0.0567	0.0828	0.0526	0.0392	0.0745
150	0.2215	0.1307	-0.087	0.1383	0.0439	0.4304	0.4784	0.4838	0.4958	0.5039	0.6165	0.1328	0.1937	0.2376	0.2147	0.3036	0.2781	0.2947	0.2753	0.1734	0.219	0.2078	0.2316	0.5857	0.1164	0.0655	0.1849	0.1522	0.0804	0.124	0.0453	0.1916	0.1506	0.1822	0.306	0.1084	0.0355	0.0886	0.0664	0.0769	0.1068	0.046	0.0319	0.0198	0.227	0.2494	0.2642	0.149	0.1808
250	0.2902	0.1366	-0.1661	0.1722	0.0153	0.7535	0.7497	0.7764	0.7785	0.812	0.9674	0.1314	0.0476	0.3019	0.3434	0.4155	0.3693	0.3727	0.3621	0.2066	0.283	0.2278	0.2645	0.6619	0.1395	0.082	0.2053	0.1768	0.0306	0.135	0.0578	0.2083	0.1353	0.1866	0.3914	0.1239	0.0552	0.1264	0.0783	0.0747	0.1023	0.0838	0.0482	0.0229	0.28	0.2487	0.3485	0.1727	0.1702
350	0.3528	0.1365	-0.1661	0.1806	0.0174	1.1317	1.0894	1.1405	1.02	1.0891	1.383	0.1356	0.0492	0.3276	0.4585	0.503	0.4592	0.4569	0.4536	0.2625	0.3694	0.2752	0.3129	0.7144	0.1761	0.0464	0.2063	0.2364	0.0055	0.1577	0.0977	0.2479	0.1424	0.2284	0.4478	0.1459	0.0824	0.1408	0.1216	0.1475	0.1325	0.0617	0.053	0.0157	0.2409	0.2439	0.3447	0.1969	0.1433
500	0.3651	0.1735	-0.182	0.2101	0.0427	1.5098	1.4425	1.484	1.3497	1.368	1.7769	0.1314	0.0866	0.3571	0.5523	0.5753	0.448	0.5378	0.5515	0.3336	0.3904	0.3093	0.3571	0.8572	0.2098	0.1229	0.2434	0.3054	-0.0437	0.1637	0.1061	0.304	0.1496	0.3254	0.4904	0.1882	0.0953	0.1649	0.1075	0.1434	0.1419	0.083	0.0629	0.0083	0.2608	0.2492	0.343	0.2196	0.1837
1000	0.3758	0.1698	-0.1358	0.2221	0.0689	1.8368	1.7691	1.8266	1.632	1.6148	2.1753	0.1081	0.0207	0.4048	0.6565	0.5948	0.5518	0.605	0.6538	0.38	0.3932	0.3503	0.4304	1.0627	0.2368	0.2252	0.2635	0.3184	-0.0482	0.1856	0.1556	0.3315	0.1542	0.3426	0.5837	0.2098	0.1151	0.2071	0.0853	0.1214	0.205	0.0785	0.0344	0.0281	0.2255	0.2188	0.3151	0.1642	0.1583
5000	0.4778	0.2193	-0.0645	0.251	0.1031	2.1978	2.1495	2.2544	1.9828	2.0209	2.6287	0.1154	0.0148	0.4415	0.7759	0.5834	0.6265	0.7128	0.7532	0.452	0.4485	0.4305	0.587	1.2084	0.3347	0.2664	0.3144	0.3903	0.0222	0.2626	0.25	0.4236	0.203	0.5157	0.6714	0.2791	0.2171	0.3124	0.114	0.2177	0.2056	0.1325	0.0569	0.0794	0.2614	0.2119	0.3666	0.1357	0.1207
30000	0.7697	0.214	0.1608	0.3069	0.1599	2.5351	2.6311	2.5874	2.4755	2.4792	3.2023	0.1015	-0.0311	0.5561	0.7958	0.6215	0.6226	0.748	0.7861	0.4886	0.4915	0.4638	0.8705	1.555	0.4979	0.4849	0.3656	0.4049	0.0196	0.2896	0.3065	0.4854	0.2258	0.6556	0.7525	0.4835	0.4129	0.5273	0.1733	0.2707	0.2056	0.2932	0.0834	0.1179	0.368	0.2583	0.4558	0.0911	0.1254
300000	0.8463	0.2927	0.2315	0.3484	0.2156	3.5267	3.4243	3.3036	3.2473	3.2577	3.9311	0.102	0.016	0.5974	0.8383	0.6787	0.5065	0.7733	0.8038	0.4548	0.537	0.6441	1.0554	1.6787	0.4653	0.524	0.5064	0.4097	0.1638	0.3617	0.4534	0.6129	0.3084	0.7885	0.7781	0.6045	0.5472	0.7458	0.2024	0.3029	0.2708	0.43	0.0546	0.1651	0.2763	0.108	0.4541	0.1082	0.0533
[truncated: 224 more columns]
